# Supplementary material for: N,N,N′,N′-Tetra­methyl-N,N′-dipropyl­ethane-1,2-diaminium tetra­chlorido­cobaltate(II)
Source: Acta Crystallogr Sect E Struct Rep Online. 2011 Nov 30;67(Pt 12):m1887. doi: 10.1107/S1600536811050744 (PMC3238771; doi:10.1107/S1600536811050744)
Supplement: Supplementary file 1 [file e-67-m1887-sup1.cif]

##############################################################################
#                                                                            #
# This CIF contains the data in a paper accepted for publication in          #
# Acta Crystallographica Section E. It conforms to the requirements of       #
# Notes for Authors for Acta Crystallographica Section E, and has been       #
# peer reviewed under the auspices of the IUCr Commission on Journals.       #
#                                                                            #
# Full details of the Crystallographic Information File format               #
# are given in the paper "The Crystallographic Information File (CIF):       #
# a New Standard Archive File for Crystallography" by S. R. Hall, F. H.      #
# Allen and I. D. Brown [Acta Cryst. (1991), A47, 655-685].                  #
#                                                                            #
# The current version of the core CIF dictionary is obtainable from          #
# ftp://ftp.iucr.org/pub/cif_core.dic.                                       #
#                                                                            #
# Software is freely available for graphical display of the structure(s)     #
# in this CIF. For information consult the CIF software page                 #
# http://www.iucr.org/resources/cif/software.                                #
#                                                                            #
# This file may be used for bona fide research purposes within the           #
# scientific community so long as proper attribution is given to the journal # 
# article from which it was obtained.                                        #
#                                                                            #
##############################################################################
data_I
_audit_creation_method     SHELXL-97
_chemical_name_systematic
;\
<i>N</i>,<i>N</i>,<i>N</i>',<i>N</i>'-Tetramethyl-<i>N</i>,<i>N</i>'-
dipropylethane-1,2-diaminium tetrachloridocobaltate(II)
;
_chemical_name_common     ?
_chemical_formula_moiety     'C12 H30 N2 2+, Cl4 Co 2-'
_chemical_formula_sum     'C12 H30 Cl4 Co N2'
_chemical_formula_iupac     '(C12 H30 N2) [Co Cl4]'
_chemical_formula_weight     403.11
_chemical_melting_point     ?
_symmetry_cell_setting     monoclinic
_symmetry_space_group_name_H-M     'C 2/c'
_symmetry_space_group_name_Hall     '-C 2yc'
loop_
    _symmetry_equiv_pos_as_xyz
    'x, y, z'
    '-x, y, -z+1/2'
    'x+1/2, y+1/2, z'
    '-x+1/2, y+1/2, -z+1/2'
    '-x, -y, -z'
    'x, -y, z-1/2'
    '-x+1/2, -y+1/2, -z'
    'x+1/2, -y+1/2, z-1/2'
_cell_length_a     13.583(3)
_cell_length_b     9.2334(18)
_cell_length_c     14.981(3)
_cell_angle_alpha     90.00
_cell_angle_beta     101.83(3)
_cell_angle_gamma     90.00
_cell_volume     1839.1(6)
_cell_formula_units_Z     4
_cell_measurement_reflns_used     1596
_cell_measurement_theta_min     3.06
_cell_measurement_theta_max     26.00
_cell_measurement_temperature     120(2)
_exptl_crystal_description     plate
_exptl_crystal_colour     blue
_exptl_crystal_size_max     0.25
_exptl_crystal_size_mid     0.20
_exptl_crystal_size_min     0.10
_exptl_crystal_density_diffrn     1.456
_exptl_crystal_density_meas     ?
_exptl_crystal_density_method     'not measured'
_exptl_crystal_F_000     844
_exptl_absorpt_coefficient_mu     1.505
_exptl_absorpt_correction_type     multi-scan
_exptl_absorpt_process_details     '(SADABS; Sheldrick, 2008<i>a</i>)'
_exptl_absorpt_correction_T_min     0.7048
_exptl_absorpt_correction_T_max     0.8641
_exptl_special_details     ?
_diffrn_ambient_temperature     120(2)
_diffrn_radiation_type     MoK\a
_diffrn_radiation_wavelength     0.71073
_diffrn_radiation_source     'fine-focus sealed tube'
_diffrn_radiation_monochromator     graphite
_diffrn_measurement_device_type     'Bruker--Nonius KappaCCD'
_diffrn_measurement_method     '\f scans, and \w scans with \k offsets'
_diffrn_detector_area_resol_mean     ?
_diffrn_reflns_number     11798
_diffrn_reflns_av_R_equivalents     0.0976
_diffrn_reflns_av_sigmaI/netI     0.0467
_diffrn_reflns_theta_min     3.06
_diffrn_reflns_theta_max     26.00
_diffrn_reflns_theta_full     26.00
_diffrn_measured_fraction_theta_max     0.994
_diffrn_measured_fraction_theta_full     0.994
_diffrn_reflns_limit_h_min     -15
_diffrn_reflns_limit_h_max     16
_diffrn_reflns_limit_k_min     -11
_diffrn_reflns_limit_k_max     11
_diffrn_reflns_limit_l_min     -18
_diffrn_reflns_limit_l_max     18
_diffrn_standards_number     ?
_diffrn_standards_interval_count     ?
_diffrn_standards_interval_time     ?
_diffrn_standards_decay_%     ?
_refine_special_details
;
Refinement of <i>F</i>^2^ against ALL reflections. The weighted <i>R</i>-factor
<i>wR</i> and goodness of fit <i>S</i> are based on <i>F</i>^2^, conventional
<i>R</i>-factors <i>R</i> are based on <i>F</i>, with <i>F</i> set to zero for
negative <i>F</i>^2^. The threshold expression of <i>F</i>^2^ >
2\s(<i>F</i>^2^) is used only for calculating <i>R</i>-factors(gt) <i>etc</i>.
and is not relevant to the choice of reflections for refinement.
<i>R</i>-factors based on <i>F</i>^2^ are statistically about twice as large
as those based on <i>F</i>, and <i>R</i>- factors based on ALL data will be
even larger.
;
_reflns_number_total     1799
_reflns_number_gt     1596
_reflns_threshold_expression     I>2\s(I)
_refine_ls_structure_factor_coef     Fsqd
_refine_ls_matrix_type     full
_refine_ls_R_factor_all     0.0471
_refine_ls_R_factor_gt     0.0405
_refine_ls_wR_factor_gt     0.1030
_refine_ls_wR_factor_ref     0.1067
_refine_ls_goodness_of_fit_ref     1.083
_refine_ls_restrained_S_all     1.083
_refine_ls_number_reflns     1799
_refine_ls_number_parameters     91
_refine_ls_number_restraints     0
_refine_ls_hydrogen_treatment     constr
_refine_ls_weighting_scheme     calc
_refine_ls_weighting_details
         'calc w=1/[\s^2^(Fo^2^)+(0.0551P)^2^+2.1498P] where P=(Fo^2^+2Fc^2^)/3'
_atom_sites_solution_hydrogens     geom
_atom_sites_solution_primary     direct
_atom_sites_solution_secondary     difmap
_refine_ls_shift/su_max     0.000
_refine_ls_shift/su_mean     0.000
_refine_diff_density_max     0.407
_refine_diff_density_min     -0.450
_refine_ls_extinction_method     'SHELXL97 (Sheldrick, 2008)'
_refine_ls_extinction_coef     0.0131(12)
_refine_ls_extinction_expression
                                  'Fc^*^=kFc[1+0.001xFc^2^\l^3^/sin(2\q)]^-1/4^'
loop_
    _atom_type_symbol
    _atom_type_description
    _atom_type_scat_dispersion_real
    _atom_type_scat_dispersion_imag
    _atom_type_scat_source
    'C' 'C' 0.0033 0.0016
                         'International Tables Vol C Tables 4.2.6.8 and 6.1.1.4'
    'H' 'H' 0.0000 0.0000
                         'International Tables Vol C Tables 4.2.6.8 and 6.1.1.4'
    'N' 'N' 0.0061 0.0033
                         'International Tables Vol C Tables 4.2.6.8 and 6.1.1.4'
    'Cl' 'Cl' 0.1484 0.1585
                         'International Tables Vol C Tables 4.2.6.8 and 6.1.1.4'
    'Co' 'Co' 0.3494 0.9721
                         'International Tables Vol C Tables 4.2.6.8 and 6.1.1.4'
_computing_data_collection     'COLLECT (Bruker, 2008)'
_computing_cell_refinement     'DENZO-SMN (Otwinowski & Minor, 1997)'
_computing_data_reduction     'DENZO-SMN (Otwinowski & Minor, 1997)'
_computing_structure_solution     'SHELXS97 (Sheldrick, 2008<i>b</i>)'
_computing_structure_refinement     'SHELXL97 (Sheldrick, 2008<i>b</i>)'
_computing_molecular_graphics     'DIAMOND (Brandenburg, 1999)'
_computing_publication_material     'WinGX (Farrugia, 1999)'
loop_
    _atom_site_type_symbol
    _atom_site_label
    _atom_site_fract_x
    _atom_site_fract_y
    _atom_site_fract_z
    _atom_site_U_iso_or_equiv
    _atom_site_adp_type
    _atom_site_calc_flag
    _atom_site_refinement_flags
    _atom_site_occupancy
    _atom_site_symmetry_multiplicity
    _atom_site_disorder_assembly
    _atom_site_disorder_group
    Co Co1 0.0000 0.27789(5) 0.2500 0.0254(2) Uani d S 1 2 . .
    Cl Cl1 0.12341(5) 0.42242(8) 0.32854(5) 0.0369(2) Uani d . 1 1 . .
    Cl Cl2 0.06661(5) 0.13400(8) 0.15413(5) 0.0348(2) Uani d . 1 1 . .
    N N1 0.24693(16) 0.4259(2) 0.07011(14) 0.0271(5) Uani d . 1 1 . .
    C C1 0.2084(2) 0.3026(3) 0.00547(18) 0.0289(6) Uani d . 1 1 . .
    H H1A 0.1775 0.3430 -0.0550 0.035 Uiso calc R 1 1 . .
    H H1B 0.1556 0.2494 0.0288 0.035 Uiso calc R 1 1 . .
    C C2 0.2940(2) 0.3728(3) 0.16405(18) 0.0346(7) Uani d . 1 1 . .
    H H2A 0.3542 0.3158 0.1612 0.052 Uiso calc R 1 1 . .
    H H2B 0.2457 0.3122 0.1874 0.052 Uiso calc R 1 1 . .
    H H2C 0.3129 0.4559 0.2047 0.052 Uiso calc R 1 1 . .
    C C3 0.3208(2) 0.5173(3) 0.03321(19) 0.0322(6) Uani d . 1 1 . .
    H H3A 0.3404 0.6007 0.0734 0.048 Uiso calc R 1 1 . .
    H H3B 0.2897 0.5514 -0.0280 0.048 Uiso calc R 1 1 . .
    H H3C 0.3805 0.4595 0.0302 0.048 Uiso calc R 1 1 . .
    C C4 0.15188(19) 0.5122(3) 0.07434(18) 0.0309(6) Uani d . 1 1 . .
    H H4A 0.1194 0.5404 0.0114 0.037 Uiso calc R 1 1 . .
    H H4B 0.1047 0.4474 0.0975 0.037 Uiso calc R 1 1 . .
    C C5 0.1662(2) 0.6471(3) 0.1325(2) 0.0379(7) Uani d . 1 1 . .
    H H5A 0.2160 0.7117 0.1130 0.046 Uiso calc R 1 1 . .
    H H5B 0.1915 0.6209 0.1972 0.046 Uiso calc R 1 1 . .
    C C6 0.0652(2) 0.7244(3) 0.1219(2) 0.0420(7) Uani d . 1 1 . .
    H H6A 0.0388 0.7451 0.0573 0.063 Uiso calc R 1 1 . .
    H H6B 0.0743 0.8154 0.1563 0.063 Uiso calc R 1 1 . .
    H H6C 0.0177 0.6625 0.1454 0.063 Uiso calc R 1 1 . .
loop_
    _atom_site_aniso_label
    _atom_site_aniso_U_11
    _atom_site_aniso_U_22
    _atom_site_aniso_U_33
    _atom_site_aniso_U_12
    _atom_site_aniso_U_13
    _atom_site_aniso_U_23
    Co1 0.0235(3) 0.0307(3) 0.0215(3) 0.000 0.00327(19) 0.000
    Cl1 0.0295(4) 0.0445(5) 0.0335(4) -0.0022(3) -0.0012(3) -0.0116(3)
    Cl2 0.0375(4) 0.0359(4) 0.0341(4) -0.0039(3) 0.0148(3) -0.0067(3)
    N1 0.0294(11) 0.0279(12) 0.0234(11) -0.0014(9) 0.0042(8) -0.0016(9)
    C1 0.0251(13) 0.0304(14) 0.0292(14) -0.0022(11) 0.0009(10) -0.0011(11)
    C2 0.0360(15) 0.0416(16) 0.0249(13) 0.0076(12) 0.0027(11) 0.0036(12)
    C3 0.0308(14) 0.0323(15) 0.0330(14) -0.0063(11) 0.0056(11) -0.0002(11)
    C4 0.0276(13) 0.0348(15) 0.0293(14) -0.0027(11) 0.0037(10) 0.0000(11)
    C5 0.0345(15) 0.0369(17) 0.0397(16) -0.0003(12) 0.0014(12) -0.0016(13)
    C6 0.0363(17) 0.0354(17) 0.0523(19) 0.0036(12) 0.0044(14) -0.0043(14)
_geom_special_details
;
All s.u.'s (except the s.u. in the dihedral angle between two l.s. planes) are
estimated using the full covariance matrix. The cell s.u.'s are taken into
account individually in the estimation of s.u.'s in distances, angles and
torsion angles; correlations between s.u.'s in cell parameters are only used
when they are defined by crystal symmetry. An approximate (isotropic)
treatment of cell s.u.'s is used for estimating s.u.'s involving l.s. planes.
;
loop_
    _geom_bond_atom_site_label_1
    _geom_bond_atom_site_label_2
    _geom_bond_site_symmetry_2
    _geom_bond_distance
    _geom_bond_publ_flag
    Co1 Cl1 . 2.2731(9) y
    Co1 Cl1 2 2.2731(9) ?
    Co1 Cl2 . 2.2759(8) y
    Co1 Cl2 2 2.2759(8) ?
    N1 C3 . 1.501(3) ?
    N1 C2 . 1.504(3) ?
    N1 C1 . 1.516(3) ?
    N1 C4 . 1.530(3) ?
    C1 C1 7 1.524(5) ?
    C1 H1A . 0.9900 ?
    C1 H1B . 0.9900 ?
    C2 H2A . 0.9800 ?
    C2 H2B . 0.9800 ?
    C2 H2C . 0.9800 ?
    C3 H3A . 0.9800 ?
    C3 H3B . 0.9800 ?
    C3 H3C . 0.9800 ?
    C4 C5 . 1.509(4) ?
    C4 H4A . 0.9900 ?
    C4 H4B . 0.9900 ?
    C5 C6 . 1.525(4) ?
    C5 H5A . 0.9900 ?
    C5 H5B . 0.9900 ?
    C6 H6A . 0.9800 ?
    C6 H6B . 0.9800 ?
    C6 H6C . 0.9800 ?
loop_
    _geom_angle_atom_site_label_1
    _geom_angle_atom_site_label_2
    _geom_angle_atom_site_label_3
    _geom_angle_site_symmetry_1
    _geom_angle_site_symmetry_3
    _geom_angle
    _geom_angle_publ_flag
    Cl1 Co1 Cl1 . 2 108.10(5) ?
    Cl1 Co1 Cl2 . . 108.84(3) ?
    Cl1 Co1 Cl2 2 . 111.25(3) ?
    Cl1 Co1 Cl2 . 2 111.25(3) ?
    Cl1 Co1 Cl2 2 2 108.84(3) ?
    Cl2 Co1 Cl2 . 2 108.57(4) ?
    C3 N1 C2 . . 109.9(2) ?
    C3 N1 C1 . . 110.8(2) ?
    C2 N1 C1 . . 112.2(2) ?
    C3 N1 C4 . . 110.9(2) ?
    C2 N1 C4 . . 109.4(2) ?
    C1 N1 C4 . . 103.54(19) ?
    N1 C1 C1 . 7 112.4(3) ?
    N1 C1 H1A . . 109.1 ?
    C1 C1 H1A 7 . 109.1 ?
    N1 C1 H1B . . 109.1 ?
    C1 C1 H1B 7 . 109.1 ?
    H1A C1 H1B . . 107.9 ?
    N1 C2 H2A . . 109.5 ?
    N1 C2 H2B . . 109.5 ?
    H2A C2 H2B . . 109.5 ?
    N1 C2 H2C . . 109.5 ?
    H2A C2 H2C . . 109.5 ?
    H2B C2 H2C . . 109.5 ?
    N1 C3 H3A . . 109.5 ?
    N1 C3 H3B . . 109.5 ?
    H3A C3 H3B . . 109.5 ?
    N1 C3 H3C . . 109.5 ?
    H3A C3 H3C . . 109.5 ?
    H3B C3 H3C . . 109.5 ?
    C5 C4 N1 . . 116.4(2) ?
    C5 C4 H4A . . 108.2 ?
    N1 C4 H4A . . 108.2 ?
    C5 C4 H4B . . 108.2 ?
    N1 C4 H4B . . 108.2 ?
    H4A C4 H4B . . 107.3 ?
    C4 C5 C6 . . 108.7(2) ?
    C4 C5 H5A . . 110.0 ?
    C6 C5 H5A . . 110.0 ?
    C4 C5 H5B . . 110.0 ?
    C6 C5 H5B . . 110.0 ?
    H5A C5 H5B . . 108.3 ?
    C5 C6 H6A . . 109.5 ?
    C5 C6 H6B . . 109.5 ?
    H6A C6 H6B . . 109.5 ?
    C5 C6 H6C . . 109.5 ?
    H6A C6 H6C . . 109.5 ?
    H6B C6 H6C . . 109.5 ?
loop_
    _geom_torsion_atom_site_label_1
    _geom_torsion_atom_site_label_2
    _geom_torsion_atom_site_label_3
    _geom_torsion_atom_site_label_4
    _geom_torsion_site_symmetry_1
    _geom_torsion_site_symmetry_2
    _geom_torsion_site_symmetry_3
    _geom_torsion_site_symmetry_4
    _geom_torsion
    _geom_torsion_publ_flag
    C3 N1 C1 C1 . . . 7 63.7(3) ?
    C2 N1 C1 C1 . . . 7 -59.5(3) ?
    C4 N1 C1 C1 . . . 7 -177.4(3) ?
    C3 N1 C4 C5 . . . . -59.4(3) ?
    C2 N1 C4 C5 . . . . 61.9(3) ?
    C1 N1 C4 C5 . . . . -178.3(2) ?
    N1 C4 C5 C6 . . . . 175.3(2) ?
data_global
_journal_date_recd_electronic     2011-11-09
_journal_date_accepted     2011-11-25
_journal_name_full     'Acta Crystallographica, Section E'
_journal_year     2011
_journal_volume     67
_journal_issue     12
_journal_page_first     m1887
_journal_page_last     m1887
_journal_paper_category     QM
_journal_paper_doi     10.1107/S1600536811050744
_journal_coeditor_code     HP2021
_publ_contact_author_name     'Raija Oilunkaniemi '
_publ_contact_author_address
;
Department of Chemistry
PO Box 3000
FI-90014 University of Oulu
Finland
;
_publ_contact_author_email     raija.oilunkaniemi@oulu.fi
_publ_contact_author_fax     '358 8 5531608'
_publ_contact_author_phone     '358 8 5531686'
_publ_section_title
;\
<i>N</i>,<i>N</i>,<i>N</i>',<i>N</i>'-Tetramethyl-<i>N</i>,<i>N</i>'-\
dipropylethane-1,2-diaminium tetrachloridocobaltate(II)
;
loop_
    _publ_author_name
    _publ_author_address
    'N\"arhi, Sari M.'
;
Department of Chemistry
PO Box 3000
FI-90014 University of Oulu
Finland
;
    'Kostamo, Jatta'
;
Department of Chemistry
PO Box 3000
FI-90014 University of Oulu
Finland
;
    'Asikkala, Janne'
;
Department of Chemistry
PO Box 3000
FI-90014 University of Oulu
Finland
;
    'Oilunkaniemi, Raija'
;
Department of Chemistry
PO Box 3000
FI-90014 University of Oulu
Finland
;
    'Laitinen, Risto S.'
;
Department of Chemistry
PO Box 3000
FI-90014 University of Oulu
Finland
;
