# Supplementary material for: N,N,N′,N′-Tetra­methyl-N,N′-dipropyl­ethane-1,2-diaminium tetra­chlorido­cobaltate(II)
Source: Acta Crystallogr Sect E Struct Rep Online. 2011 Nov 30;67(Pt 12):m1887. doi: 10.1107/S1600536811050744 (PMC3238771; doi:10.1107/S1600536811050744)
Supplement: Supplementary file 2 [file e-67-m1887-Isup2.hkl]

#
# h,k,l, Fc-squared, Fo-squared, sigma(Fo-squared) and status flag
#
data_I
_shelx_title '    204a in C2/c'
_shelx_refln_list_code          4
_shelx_F_calc_maximum      282.29
_exptl_crystal_F_000       844.00
_reflns_d_resolution_high  0.8107
 
loop_
 _symmetry_equiv_pos_as_xyz
 'x, y, z'
 '-x, y, -z+1/2'
 'x+1/2, y+1/2, z'
 '-x+1/2, y+1/2, -z+1/2'
 '-x, -y, -z'
 'x, -y, z-1/2'
 '-x+1/2, -y+1/2, -z'
 'x+1/2, -y+1/2, z-1/2'
 
_cell_length_a    13.5835
_cell_length_b     9.2334
_cell_length_c    14.9815
_cell_angle_alpha  90.000
_cell_angle_beta  101.828
_cell_angle_gamma  90.000
 
_shelx_F_squared_multiplier     1.000
 
loop_
 _refln_index_h
 _refln_index_k
 _refln_index_l
 _refln_F_squared_calc
 _refln_F_squared_meas
 _refln_F_squared_sigma
 _refln_observed_status
   2   0   0      105.33      228.14     17.99 o
   4   0   0      238.04      218.49      9.51 o
   6   0   0     1023.50      897.48     63.53 o
   8   0   0     1216.40     1237.82     56.07 o
  10   0   0      284.97      349.79     28.00 o
  12   0   0      437.41      450.93     32.40 o
  14   0   0     2649.21     3718.44    177.55 o
  16   0   0     3962.29     3227.39    190.57 o
   3   1   0     6009.22     5710.32    198.42 o
   5   1   0     1482.21     1624.19     52.19 o
   7   1   0    14313.32    13294.50    374.46 o
   9   1   0     4647.91     4877.73     75.28 o
  11   1   0      799.02      822.62     15.34 o
  13   1   0      211.56      193.68     19.79 o
  15   1   0        1.47       61.12     30.48 o
   0   2   0      451.74      391.33     12.72 o
   2   2   0    22092.28    23986.38    846.76 o
   4   2   0    23268.14    27778.00    633.97 o
   6   2   0     1293.54     1266.09     25.36 o
   8   2   0       83.87      108.37      6.12 o
  10   2   0     2470.01     2397.01     48.36 o
  12   2   0     1396.01     1479.43     46.96 o
  14   2   0     2157.44     2350.56     81.06 o
  16   2   0       66.69       44.16     36.15 o
   1   3   0      189.79      213.90      9.07 o
   3   3   0        4.16       15.54      6.06 o
   5   3   0    11239.67    11201.15    376.04 o
   7   3   0     2883.01     2881.87     82.58 o
   9   3   0     1345.33     1365.82     30.83 o
  11   3   0     1644.28     1697.65     67.85 o
  13   3   0        8.44       31.49      6.20 o
  15   3   0       60.47       54.37     47.42 o
   0   4   0      915.61      932.38     40.90 o
   2   4   0      848.01      825.12     18.00 o
   4   4   0     3236.69     3206.20     74.21 o
   6   4   0     8793.80     9128.51    169.17 o
   8   4   0     2986.89     2985.26     52.45 o
  10   4   0     1366.95     1503.45     24.85 o
  12   4   0      920.90      961.64     36.53 o
  14   4   0       14.43       -8.86      9.53 o
   1   5   0     4094.59     3663.00    101.74 o
   3   5   0     5131.88     5100.23    111.70 o
   5   5   0     4438.90     4801.15    181.39 o
   7   5   0      583.16      591.77     16.68 o
   9   5   0        2.43       12.29     11.19 o
  11   5   0      739.98      736.36     37.80 o
  13   5   0     2200.44     2288.11    308.60 o
   0   6   0     1847.06     2145.45     78.92 o
   2   6   0      546.36      492.07     31.81 o
   4   6   0       17.59       25.02     10.20 o
   6   6   0      104.87      121.73     14.18 o
   8   6   0     6322.96     7011.48    187.66 o
  10   6   0      365.88      362.80     25.76 o
  12   6   0      129.20      132.99     16.08 o
   1   7   0    12866.49    14324.06    324.76 o
   3   7   0      894.49      885.81     63.26 o
   5   7   0        7.59       33.28     18.56 o
   7   7   0       88.32       81.11     11.20 o
   9   7   0     1323.58     1387.62    110.53 o
  11   7   0       16.97       28.60     20.70 o
   0   8   0      529.73      582.71     46.37 o
   2   8   0      987.55      937.67     37.58 o
   4   8   0       36.56       25.82     16.19 o
   6   8   0       22.67       27.07     13.24 o
   8   8   0     2414.94     2277.23    151.13 o
  10   8   0       74.25      114.45     29.87 o
   1   9   0      400.23      450.34     31.14 o
   3   9   0     1401.60     1296.79    178.49 o
   5   9   0      781.07      764.90     59.77 o
   7   9   0      587.19      669.37     85.69 o
   9   9   0      226.26      198.93     20.74 o
   0  10   0        0.02       65.78     31.84 o
   2  10   0       97.51       79.41     21.53 o
   4  10   0        5.98       35.72     22.38 o
   6  10   0      192.81      172.02     44.96 o
   1  11   0       15.54       13.92     31.19 o
   3  11   0      401.89      347.20     40.62 o
 -15   1   1     1166.03      998.39    105.88 o
 -13   1   1     1713.27     1955.87    226.30 o
 -11   1   1     1121.55     1185.99     46.26 o
  -9   1   1     5968.56     5602.85    127.44 o
  -7   1   1     3912.25     3403.63    257.54 o
  -5   1   1     2560.67     2669.83     60.05 o
  -3   1   1    27585.53    32639.56    705.01 o
   1   1   1    34404.60    17006.85   9532.05 o
   3   1   1     3892.25     3654.22     80.97 o
   5   1   1     3614.40     3572.40     72.90 o
   7   1   1     3600.66     3376.34     68.54 o
   9   1   1     1197.37     1296.39     26.88 o
  11   1   1      406.60      449.88     19.41 o
  13   1   1      360.58      350.93     14.52 o
  15   1   1     2246.88     2482.61    101.65 o
 -16   2   1      171.17      156.27     51.06 o
 -14   2   1      635.60      688.19     46.30 o
 -12   2   1     2611.11     2765.25     95.87 o
 -10   2   1     1293.18     1361.49     44.78 o
  -8   2   1    15085.82    14588.74    726.44 o
  -6   2   1      885.46      936.34     25.69 o
  -4   2   1     3154.07     3001.41     76.38 o
  -2   2   1     2168.88     2076.93     49.27 o
   0   2   1     1037.70     1109.68     72.10 o
   2   2   1    26203.43    32182.17    663.82 o
   4   2   1     2834.39     2778.75     63.88 o
   6   2   1     2913.06     2915.96     48.71 o
   8   2   1    11528.87    11925.30    245.28 o
  10   2   1     2692.19     3070.36    180.33 o
  12   2   1      193.45      224.07     10.09 o
  14   2   1       33.72       54.58     12.93 o
 -15   3   1        3.06       45.93     26.23 o
 -13   3   1     1630.79     1858.95     84.08 o
 -11   3   1      376.65      379.02     26.56 o
  -9   3   1      350.35      398.22     10.62 o
  -7   3   1     2341.59     2320.17     36.20 o
  -5   3   1    59847.89    68995.01   1931.50 o
  -3   3   1     5459.08     4772.36     95.51 o
  -1   3   1     2220.06     2032.61     34.02 o
   1   3   1      858.26      741.85     18.95 o
   3   3   1     7592.78     7607.12    151.09 o
   5   3   1     2734.87     2652.33     73.55 o
   7   3   1     2332.04     2304.00     57.28 o
   9   3   1     1800.65     1822.67     30.79 o
  11   3   1     8726.64     8555.67    305.61 o
  13   3   1      732.18      822.95     19.74 o
  15   3   1       25.94       43.86     29.53 o
 -14   4   1      981.41     1024.66    131.45 o
 -12   4   1     1083.89     1168.46     41.17 o
 -10   4   1        3.00       34.24      9.06 o
  -8   4   1      161.60      160.76     11.67 o
  -6   4   1     7336.05     7874.91    210.01 o
  -4   4   1    11407.83    10888.73    393.69 o
  -2   4   1      373.66      421.35     11.79 o
   0   4   1     3156.98     3224.04    110.90 o
   2   4   1     3754.05     3784.15    125.99 o
   4   4   1     5115.70     4737.92     93.51 o
   6   4   1      552.90      583.37     19.23 o
   8   4   1       80.64      112.77      7.03 o
  10   4   1     3862.24     3872.82     64.17 o
  12   4   1     2018.36     2017.11    118.04 o
  14   4   1       31.85       27.31     11.52 o
 -13   5   1     1011.14     1075.56     73.52 o
 -11   5   1      266.10      283.24     20.88 o
  -9   5   1     2287.96     2463.70     54.26 o
  -7   5   1     8077.49     8058.83    263.86 o
  -5   5   1     3403.73     3141.70    152.84 o
  -3   5   1     1244.26     1372.65     40.11 o
  -1   5   1     2802.17     2489.53     54.56 o
   1   5   1        2.01       29.76     10.08 o
   3   5   1     5302.55     5076.06    216.76 o
   5   5   1     1343.02     1405.27     63.17 o
   7   5   1     4620.25     4902.76     95.14 o
   9   5   1     6669.27     7132.74    210.80 o
  11   5   1      189.75      210.26     13.66 o
  13   5   1      234.86      224.53     32.58 o
 -14   6   1      682.29      667.17     33.42 o
 -12   6   1     1164.86     1051.86     87.77 o
 -10   6   1      749.80      772.45     45.08 o
  -8   6   1     1123.09     1179.79     38.78 o
  -6   6   1      551.61      493.40     23.63 o
  -4   6   1      911.61     1008.59     27.80 o
  -2   6   1     2171.54     2278.60     90.43 o
   0   6   1     8415.22     8979.48    136.39 o
   2   6   1     8997.86     8921.57    272.38 o
   4   6   1      384.09      404.55     26.31 o
   6   6   1     2314.22     2445.21    105.15 o
   8   6   1       38.27       50.88      9.34 o
  10   6   1        3.89       10.30      8.83 o
  12   6   1      619.92      746.75     68.88 o
 -13   7   1       28.94       23.85     22.24 o
 -11   7   1      224.87      278.03     37.12 o
  -9   7   1       92.36       91.50     11.01 o
  -7   7   1       34.82       59.37     14.22 o
  -5   7   1        9.55       23.16     12.00 o
  -3   7   1       80.37       86.83     10.58 o
  -1   7   1      691.41      749.72     33.11 o
   1   7   1     1530.60     1655.00     90.32 o
   3   7   1      179.84      208.91     12.97 o
   5   7   1       19.64       55.50     28.13 o
   7   7   1      558.17      581.11     31.40 o
   9   7   1        2.83       -8.51     13.03 o
  11   7   1       69.82       77.92     18.75 o
 -10   8   1      346.60      390.49     53.63 o
  -8   8   1     1043.60     1007.82    101.46 o
  -6   8   1      407.48      404.92     36.56 o
  -4   8   1      157.17      195.86     18.79 o
  -2   8   1     1339.45     1413.07     52.10 o
   0   8   1     5308.86     5582.62    298.29 o
   2   8   1     1021.82     1075.32     66.30 o
   4   8   1      129.49      169.84     21.41 o
   6   8   1     1574.31     1500.28     72.62 o
   8   8   1     1243.72     1365.24     83.79 o
  10   8   1       97.37      110.65     27.25 o
  -9   9   1      479.28      446.50     55.44 o
  -7   9   1      466.01      406.38     65.47 o
  -5   9   1       72.82      123.78     26.40 o
  -3   9   1       15.58       37.69     14.80 o
  -1   9   1      122.40      112.36     16.53 o
   1   9   1       52.52       79.47     16.52 o
   3   9   1     3975.63     4069.01    217.31 o
   5   9   1       30.62       28.46     16.32 o
   7   9   1     1328.50     1402.17    104.98 o
   9   9   1      604.50      681.98     49.70 o
  -6  10   1     2569.71     2055.52    156.56 o
  -4  10   1     2852.95     2047.58    292.76 o
  -2  10   1      210.67      203.17     24.41 o
   0  10   1      395.54      383.78     30.62 o
   2  10   1       25.07       40.41     21.86 o
   4  10   1      768.18      782.03     79.41 o
   6  10   1      392.69      371.79     38.55 o
  -3  11   1       50.46       60.39     32.86 o
  -1  11   1        0.86       -2.97     24.30 o
   1  11   1        0.38      -20.09     25.58 o
   3  11   1      385.53      404.13     38.25 o
 -16   0   2     1115.26     1247.32     88.14 o
 -14   0   2      187.45      107.56     41.34 o
 -12   0   2     5235.75     6131.16    314.80 o
  -8   0   2     3347.72     3371.58    153.69 o
  -6   0   2     4572.70     4196.94    174.81 o
  -4   0   2     9810.78    11313.99    666.15 o
   4   0   2    19566.26    20376.48    778.69 o
   6   0   2    18065.09    17700.24    359.89 o
   8   0   2     7544.01     7850.85    137.28 o
  10   0   2     1421.34     1637.42     89.10 o
  12   0   2     1445.89     1538.41     38.99 o
  14   0   2     3857.91     4363.46    224.20 o
 -15   1   2      150.57      115.04     34.16 o
 -13   1   2     3161.58     3321.92    187.58 o
 -11   1   2      612.26      648.76     22.15 o
  -9   1   2      599.60      643.75     23.11 o
  -7   1   2      144.49      176.38     10.01 o
  -5   1   2      324.74      318.52     18.02 o
  -3   1   2    17246.48    17692.31    489.75 o
  -1   1   2      438.41      279.70     11.82 o
   1   1   2     5152.72     4558.46    155.95 o
   3   1   2    27621.54    29992.78    677.69 o
   5   1   2      368.60      437.08     16.04 o
   7   1   2     7591.43     6812.32     82.39 o
   9   1   2      843.54      933.33     34.13 o
  11   1   2       89.04       97.72      7.39 o
  13   1   2      218.47      240.06     11.02 o
  15   1   2      345.88      344.36     57.01 o
 -16   2   2      496.65      520.53     47.82 o
 -14   2   2     1554.86     1715.60     99.28 o
 -12   2   2     3786.58     3940.98    146.18 o
 -10   2   2      507.52      632.86     32.72 o
  -8   2   2     2693.57     2765.30     57.39 o
  -6   2   2     5470.13     5226.60    314.21 o
  -4   2   2     2521.41     2286.51     42.72 o
  -2   2   2      153.20      212.81     10.22 o
   0   2   2    10862.51     8619.80    408.92 o
   2   2   2    18725.98    20862.70    521.21 o
   4   2   2    13115.60    13419.23    243.51 o
   6   2   2     5050.58     4817.62    189.79 o
   8   2   2      980.23     1037.60     31.75 o
  10   2   2      725.86      761.29     22.13 o
  12   2   2     3712.06     4310.17    148.24 o
  14   2   2       23.70       21.47     11.46 o
 -15   3   2        1.73       13.83     27.44 o
 -13   3   2      109.56      115.60     24.70 o
 -11   3   2      423.52      436.92     25.17 o
  -9   3   2      218.94      226.45      8.21 o
  -7   3   2     5659.61     5510.95    127.23 o
  -5   3   2     2806.03     2800.08     54.38 o
  -3   3   2    16674.70    16491.70    365.96 o
  -1   3   2       63.29       82.31      6.38 o
   1   3   2        9.91       14.81      6.62 o
   3   3   2        1.61       28.16      8.92 o
   5   3   2      401.77      431.01     29.17 o
   7   3   2     3789.49     3616.57    105.54 o
   9   3   2     1057.74     1131.37     37.19 o
  11   3   2     1986.21     2084.06     48.02 o
  13   3   2      907.75      907.45     42.30 o
  15   3   2        0.71       23.44     16.78 o
 -14   4   2      205.08      249.13     32.43 o
 -12   4   2      147.18      167.45      7.24 o
 -10   4   2      243.35      244.47     12.31 o
  -8   4   2     3612.63     3495.20    132.29 o
  -6   4   2     5752.46     5441.75    181.52 o
  -4   4   2    16805.28    16271.82    458.36 o
  -2   4   2     4447.16     4493.41    114.36 o
   0   4   2     1562.57     1750.61     35.93 o
   2   4   2     2521.18     2797.17     59.82 o
   4   4   2      663.66      695.67     17.40 o
   6   4   2        3.40        4.89      6.74 o
   8   4   2     2857.69     3014.76    100.66 o
  10   4   2     5569.21     5961.92    177.27 o
  12   4   2     1437.25     1498.20     61.84 o
  14   4   2       11.06       -1.10     12.11 o
 -15   5   2      185.32      220.64     30.33 o
 -13   5   2     2284.10     2306.18    104.03 o
 -11   5   2     2346.34     2023.01    100.46 o
  -9   5   2       13.00       12.17      7.56 o
  -7   5   2      514.36      512.94     27.25 o
  -5   5   2     4074.36     4065.89     86.31 o
  -3   5   2       57.23       69.38      7.72 o
  -1   5   2       28.89       32.32      7.77 o
   1   5   2     5742.43     5255.05    210.91 o
   3   5   2    21541.08    22037.67   1010.44 o
   5   5   2     1003.14     1120.70     23.39 o
   7   5   2       99.45       91.95     13.12 o
   9   5   2      122.32      130.55      9.52 o
  11   5   2     1188.03     1070.60     33.02 o
  13   5   2       22.71       55.08     13.16 o
 -14   6   2       22.28       63.35     18.21 o
 -12   6   2       96.07      111.24     19.24 o
 -10   6   2     1635.93     1586.41     86.62 o
  -8   6   2     1382.98     1269.41     51.02 o
  -6   6   2       95.38      179.97     25.62 o
  -4   6   2      112.10      169.59     18.89 o
  -2   6   2     6182.80     6711.70    198.76 o
   0   6   2     2846.42     2806.12     69.38 o
   2   6   2     1429.20     1471.09     69.37 o
   4   6   2      319.38      350.11     16.73 o
   6   6   2     5591.33     5731.73    139.38 o
   8   6   2      251.57      291.65     19.74 o
  10   6   2       58.67       63.25     12.72 o
  12   6   2        4.37       17.47     16.36 o
 -13   7   2      480.22      437.37     56.34 o
 -11   7   2     2423.70     2532.38    164.71 o
  -9   7   2     2819.49     2617.14    163.31 o
  -7   7   2     1041.27      928.54     76.45 o
  -5   7   2     5378.00     5276.11     94.12 o
  -3   7   2      469.21      542.44     46.53 o
  -1   7   2     6517.16     6861.51    216.92 o
   1   7   2     2756.02     2963.39     98.19 o
   3   7   2     2113.18     2280.24     88.83 o
   5   7   2     6758.48     6410.92    207.51 o
   7   7   2     2168.82     2247.12     91.37 o
   9   7   2       35.85       50.96     11.45 o
  11   7   2      687.19      872.21     62.43 o
 -10   8   2      230.20      293.95     22.34 o
  -8   8   2      253.80      228.91     25.60 o
  -6   8   2       17.37       61.71     16.75 o
  -4   8   2        2.82       -1.63     12.05 o
  -2   8   2     1960.48     1597.64    109.53 o
   0   8   2      152.61      170.22     18.23 o
   2   8   2     2163.94     2104.20    127.78 o
   4   8   2     4026.62     4084.05    237.76 o
   6   8   2      596.00      569.46     53.92 o
   8   8   2       69.48       89.80     22.79 o
  10   8   2        6.51      -20.03     21.16 o
  -9   9   2      241.24      215.09     28.31 o
  -7   9   2      414.19      299.36     21.91 o
  -5   9   2     1605.63     1355.14    147.68 o
  -3   9   2      670.05      564.95     43.80 o
  -1   9   2      190.82      222.30     25.89 o
   1   9   2      673.19      666.27     39.08 o
   3   9   2     1269.93     1274.31    103.62 o
   5   9   2      510.12      562.89     62.92 o
   7   9   2      651.40      552.63     65.07 o
   9   9   2      264.48      274.54     68.54 o
  -8  10   2      164.25      159.80     25.19 o
  -6  10   2       39.58       62.34     42.87 o
  -4  10   2      137.50      162.05     45.97 o
  -2  10   2      549.24      610.72     93.17 o
   0  10   2       91.31       95.48     23.21 o
   2  10   2       31.69       49.28     27.85 o
   4  10   2       33.06       44.05     21.10 o
   6  10   2        5.38        8.36     21.48 o
  -3  11   2      537.32      572.61     55.59 o
  -1  11   2       50.65       81.01     25.04 o
   1  11   2       82.54      110.14     23.21 o
   3  11   2       82.29       79.83     23.81 o
 -15   1   3      265.32      311.80     38.26 o
 -13   1   3     1481.25     1614.37     53.61 o
 -11   1   3     6237.24     7091.78    460.83 o
  -9   1   3     6465.01     7008.31    145.28 o
  -7   1   3     2510.43     2217.70     45.11 o
  -5   1   3       49.69       69.05      6.04 o
  -3   1   3     3326.77     2873.17     88.76 o
  -1   1   3    26874.50    29543.82    767.62 o
   1   1   3     4945.17     4907.59     85.86 o
   3   1   3     8932.97     8795.78    274.51 o
   5   1   3    19517.99    19484.38    628.39 o
   7   1   3     7230.99     7425.70    192.70 o
   9   1   3      203.39      242.81     11.77 o
  11   1   3       56.75       67.25     10.59 o
  13   1   3      770.14      794.38     31.69 o
  15   1   3      783.34      554.74    167.75 o
 -16   2   3      307.40      250.91     41.74 o
 -14   2   3      281.53      260.24     38.58 o
 -12   2   3      257.55      251.43     38.97 o
 -10   2   3       81.74      104.25      8.64 o
  -8   2   3     1282.04     1391.14     26.64 o
  -6   2   3     5571.61     5616.22    189.69 o
  -4   2   3       33.57       32.42      6.31 o
  -2   2   3    79687.44    60988.04   2292.00 o
   0   2   3     4541.03     3859.36    138.43 o
   2   2   3    18979.80    19748.35    416.16 o
   4   2   3     1085.20     1221.28     23.21 o
   6   2   3      639.11      682.85     19.09 o
   8   2   3      111.54      101.36      6.64 o
  10   2   3       91.43      100.55      8.37 o
  12   2   3     1021.44      993.76     52.08 o
  14   2   3     2499.81     2414.35     92.82 o
 -15   3   3     2193.56     2504.64    363.22 o
 -13   3   3      634.43      666.68     66.16 o
 -11   3   3       34.09       63.04     11.51 o
  -9   3   3     1275.40     1262.02     33.84 o
  -7   3   3     7203.81     7343.25    186.46 o
  -5   3   3    21260.32    21714.59    462.28 o
  -3   3   3     4693.25     4284.69     93.83 o
  -1   3   3     7715.81     7057.68    335.33 o
   1   3   3     9118.95     8533.11    164.72 o
   3   3   3     8832.39     9134.85    270.38 o
   5   3   3      735.71      722.12     19.44 o
   7   3   3     1288.00     1317.91     40.12 o
   9   3   3     8127.03     7806.10    244.03 o
  11   3   3     4471.48     4749.94    198.51 o
  13   3   3      997.10     1139.76     70.66 o
  15   3   3        6.65       35.95     43.17 o
 -14   4   3      802.16      773.67    102.99 o
 -12   4   3      293.86      287.50     19.38 o
 -10   4   3      690.97      624.01     25.51 o
  -8   4   3     1002.71     1134.81     40.62 o
  -6   4   3     5789.04     5770.55    141.71 o
  -4   4   3     5703.06     6041.02    150.80 o
  -2   4   3        2.25       22.07      7.74 o
   0   4   3     6269.27     6179.19    220.06 o
   2   4   3     3840.56     3725.33    126.27 o
   4   4   3     4227.60     4434.57    203.50 o
   6   4   3     3426.92     3488.90    112.48 o
   8   4   3     1062.30     1070.23     28.73 o
  10   4   3     2070.28     2099.98     65.12 o
  12   4   3     1940.64     1916.31    105.55 o
  14   4   3       51.53       75.32     18.74 o
 -15   5   3      236.50      178.39     61.31 o
 -13   5   3      224.69      216.97     33.30 o
 -11   5   3       15.36       26.22      9.55 o
  -9   5   3      268.94      352.83     14.39 o
  -7   5   3       58.66       85.68      8.33 o
  -5   5   3     2821.01     2761.22    116.68 o
  -3   5   3    15456.63    14431.47    344.81 o
  -1   5   3    10475.89    10525.34    353.76 o
   1   5   3      193.10      197.40     11.12 o
   3   5   3      325.91      340.11     12.41 o
   5   5   3      552.50      600.68     24.26 o
   7   5   3     1945.24     2072.66    120.32 o
   9   5   3      446.26      518.62     27.01 o
  11   5   3      159.49      158.15     12.82 o
  13   5   3     2206.24     2024.40    249.90 o
 -14   6   3      292.54      267.87     20.53 o
 -12   6   3     1452.62     1367.04    147.62 o
 -10   6   3     3421.11     3090.53    129.44 o
  -8   6   3     1153.31     1160.53     36.58 o
  -6   6   3      635.25      508.23     29.47 o
  -4   6   3       43.39       44.36      8.61 o
  -2   6   3      356.25      420.21     25.30 o
   0   6   3     1861.12     2002.47     39.98 o
   2   6   3     4481.81     4908.38    155.03 o
   4   6   3     4441.62     4657.51     91.77 o
   6   6   3     4003.70     4122.98    134.85 o
   8   6   3      888.50      910.81     42.96 o
  10   6   3        3.46       -7.46     10.21 o
  12   6   3       10.31       16.27     22.91 o
 -13   7   3       88.35       36.58     26.47 o
 -11   7   3      269.98      255.97     35.89 o
  -9   7   3      744.26      758.14     40.85 o
  -7   7   3        9.89        7.13     10.02 o
  -5   7   3       45.75       35.05     13.52 o
  -3   7   3      338.52      269.83     21.04 o
  -1   7   3       77.64       60.20     10.39 o
   1   7   3      211.02      208.20     22.10 o
   3   7   3      320.89      332.55     18.34 o
   5   7   3     1352.16     1498.11     52.62 o
   7   7   3       96.71       67.53     12.56 o
   9   7   3       55.34       67.30     19.72 o
  11   7   3       61.68       56.95     19.85 o
 -10   8   3     2949.04     2460.69    228.86 o
  -8   8   3      305.31      295.22     34.84 o
  -6   8   3        7.40       35.85     14.13 o
  -4   8   3      872.93      755.16     59.51 o
  -2   8   3     3030.48     3088.89    149.10 o
   0   8   3      260.45      285.70     20.46 o
   2   8   3     1299.45     1360.73     89.88 o
   4   8   3     1069.73     1084.96     38.68 o
   6   8   3     2112.82     2218.31    233.32 o
   8   8   3      886.16      831.22     73.20 o
  10   8   3        5.47       24.49     20.28 o
  -9   9   3       77.49       44.20     27.93 o
  -7   9   3      217.50      260.18     52.78 o
  -5   9   3       86.35       76.73     17.10 o
  -3   9   3     1400.37     1460.96     89.35 o
  -1   9   3     2054.10     2062.80    157.95 o
   1   9   3     1437.04     1241.75     97.44 o
   3   9   3      556.73      609.61     30.94 o
   5   9   3      206.51      247.24     32.13 o
   7   9   3        0.61       24.49     20.83 o
   9   9   3       15.59       25.53     22.46 o
  -6  10   3     2147.96     1842.02    241.97 o
  -4  10   3     1513.90     1454.32     65.02 o
  -2  10   3      408.67      483.30     60.85 o
   0  10   3     1788.37     1659.74    102.96 o
   2  10   3      185.61      254.27     24.58 o
   4  10   3      128.24      130.03     22.52 o
   6  10   3      394.99      376.18     65.63 o
  -3  11   3        3.99      -16.83     22.93 o
  -1  11   3       83.00      103.69     24.02 o
   1  11   3      397.01      461.25     44.93 o
 -16   0   4        6.09      -12.63     45.02 o
 -14   0   4       72.21       26.24     25.01 o
  -8   0   4     6801.59     6153.48    225.81 o
  -6   0   4     1457.05     1362.54     35.56 o
  -4   0   4     3961.80     3775.69     79.43 o
  -2   0   4     5784.65     5258.95    109.05 o
   0   0   4     6074.52     6344.38    126.87 o
   2   0   4     3254.16     3566.63     76.95 o
   4   0   4    34705.55    37165.38   1585.74 o
   6   0   4    36463.35    41672.34   1311.24 o
   8   0   4     5274.31     5473.06    139.55 o
  10   0   4        5.06       37.89      9.07 o
  12   0   4      364.72      403.11     32.58 o
  14   0   4      870.91      711.52     28.09 o
 -15   1   4        4.02       35.94     30.33 o
 -13   1   4       65.24       52.64     16.22 o
 -11   1   4      141.16      158.17     17.25 o
  -9   1   4     1130.04     1177.95     40.14 o
  -7   1   4     9625.60     9693.82    144.01 o
  -5   1   4      154.26      132.21      5.42 o
  -3   1   4    30698.30    31447.83   1159.55 o
  -1   1   4    21768.27    20964.10    864.26 o
   1   1   4    14486.77    14487.35    523.46 o
   3   1   4      121.33      131.28      6.15 o
   5   1   4      905.83      810.09     19.73 o
   7   1   4        1.17        4.00      7.50 o
   9   1   4     1417.19     1473.35     55.32 o
  11   1   4      254.50      263.10     10.19 o
  13   1   4      784.22      855.05     44.66 o
  15   1   4     1162.41      866.04    128.39 o
 -16   2   4      166.86      181.12     66.31 o
 -14   2   4     1410.02     1400.00     97.02 o
 -12   2   4      813.96      932.97    168.93 o
 -10   2   4      694.17      666.18     27.29 o
  -8   2   4     7391.60     7808.04    123.68 o
  -6   2   4    13222.39    12767.39    324.44 o
  -4   2   4     4017.30     3879.26    218.62 o
  -2   2   4      141.87      150.20      9.02 o
   0   2   4     3274.47     2934.42     87.03 o
   2   2   4    10731.88    10156.29    387.57 o
   4   2   4     4863.20     4995.97    204.06 o
   6   2   4      310.93      345.84     15.18 o
   8   2   4     6383.25     6490.72    140.96 o
  10   2   4     5180.62     4891.87    139.52 o
  12   2   4       14.92       25.03      8.14 o
  14   2   4      265.97      316.15     21.03 o
 -15   3   4      984.88     1038.36    165.82 o
 -13   3   4       25.92       78.61     22.39 o
 -11   3   4        1.15       19.94     12.63 o
  -9   3   4       42.34       58.65      7.08 o
  -7   3   4      646.29      608.85     24.54 o
  -5   3   4    10034.22     9954.45    305.16 o
  -3   3   4     4636.84     4704.95    127.45 o
  -1   3   4     1295.00     1257.33    103.23 o
   1   3   4    17188.24    16456.14    908.11 o
   3   3   4      288.13      334.88     23.41 o
   5   3   4      333.40      344.47     20.80 o
   7   3   4      179.21      204.22      8.51 o
   9   3   4     1058.86     1140.76     41.66 o
  11   3   4      648.41      624.41     38.51 o
  13   3   4      615.85      458.08     52.17 o
 -14   4   4     1277.04     1393.98    126.08 o
 -12   4   4       20.56       24.24      8.15 o
 -10   4   4      106.78      127.38      8.36 o
  -8   4   4      267.17      304.61     21.44 o
  -6   4   4     3058.04     3217.19     85.30 o
  -4   4   4     6601.81     6166.71    246.20 o
  -2   4   4     5395.09     5218.32    188.98 o
   0   4   4    21091.45    21852.64    856.89 o
   2   4   4      687.04      646.56     40.48 o
   4   4   4      199.64      165.41     12.87 o
   6   4   4      215.37      216.54     15.01 o
   8   4   4        7.85        1.44      8.05 o
  10   4   4     2739.85     2778.19     75.83 o
  12   4   4     2038.44     1822.76    130.27 o
  14   4   4      131.32      162.10     59.75 o
 -15   5   4      799.12      771.22    138.55 o
 -13   5   4      218.51      196.69     27.38 o
 -11   5   4      173.18      180.94     16.27 o
  -9   5   4     1978.64     1617.37     61.34 o
  -7   5   4    10113.98    10540.89    438.52 o
  -5   5   4      549.29      467.11     23.38 o
  -3   5   4       99.78      128.10      9.68 o
  -1   5   4       41.33       57.34      8.16 o
   1   5   4     2396.26     2504.62     59.67 o
   3   5   4     3495.59     3547.34    121.45 o
   5   5   4     2710.44     2864.31    130.77 o
   7   5   4      108.20      130.86      9.18 o
   9   5   4     5657.32     5987.05    176.82 o
  11   5   4      198.21      193.80     17.50 o
  13   5   4       31.33       31.78     20.79 o
 -14   6   4       26.37        2.78     19.07 o
 -12   6   4      780.45      793.98     47.25 o
 -10   6   4      396.51      393.22     22.77 o
  -8   6   4       36.92       24.11      8.66 o
  -6   6   4       19.99       19.58      8.91 o
  -4   6   4     1701.27     1695.23     76.96 o
  -2   6   4     6880.22     6939.20    265.27 o
   0   6   4      176.97      168.41     11.02 o
   2   6   4      165.68      175.52     11.56 o
   4   6   4      454.47      573.67     28.33 o
   6   6   4     1871.04     2033.70    115.92 o
   8   6   4       41.09       32.89     10.48 o
  10   6   4      200.75      198.42     15.71 o
  12   6   4      338.46      278.93     53.03 o
 -13   7   4      233.29      275.12     42.67 o
 -11   7   4     4287.17     3505.87    251.48 o
  -9   7   4     3610.50     2847.96    104.94 o
  -7   7   4      355.64      398.79     33.92 o
  -5   7   4     2633.22     2489.88    146.95 o
  -3   7   4        5.95       10.40     13.67 o
  -1   7   4      744.45      770.21     37.42 o
   1   7   4      472.19      545.12     27.12 o
   3   7   4      987.29     1060.28     42.84 o
   5   7   4     6776.86     7862.52    415.85 o
   7   7   4     7536.02     7133.68    538.42 o
   9   7   4        8.19      -13.01     14.75 o
  11   7   4       10.67        5.02     22.08 o
 -10   8   4       55.94       94.70     19.04 o
  -8   8   4     1580.25     1700.11    225.62 o
  -6   8   4      692.25      651.34     52.73 o
  -4   8   4      550.40      466.72     29.71 o
  -2   8   4     1254.22     1164.64     76.75 o
   0   8   4      550.38      462.68     28.09 o
   2   8   4      962.87      973.63     26.40 o
   4   8   4      450.85      478.85     18.15 o
   6   8   4       70.11       86.66     15.68 o
   8   8   4      496.55      486.65     60.28 o
  10   8   4       39.99       27.32     23.01 o
  -9   9   4      311.05      314.45     49.38 o
  -7   9   4     1111.46      940.04    163.58 o
  -5   9   4      627.76      686.93    133.39 o
  -3   9   4      953.63      872.16     52.95 o
  -1   9   4      587.19      602.20     52.19 o
   1   9   4      793.33      774.99     70.30 o
   3   9   4      282.53      287.25     19.13 o
   5   9   4      665.42      660.75     75.29 o
   7   9   4       51.62       31.24     16.00 o
  -6  10   4        2.56       -3.37     26.19 o
  -4  10   4      161.28      179.88     27.12 o
  -2  10   4      148.20      144.17     24.72 o
   0  10   4      470.91      494.56     30.86 o
   2  10   4       43.65       85.21     22.49 o
   4  10   4       11.98      -14.88     19.74 o
   6  10   4        1.53       30.84     34.42 o
  -3  11   4      740.97      719.22     36.68 o
  -1  11   4      358.02      359.44     54.13 o
   1  11   4     1344.08     1491.97    159.13 o
 -15   1   5       99.17       99.20     47.54 o
 -13   1   5     1568.60     1476.42     64.21 o
 -11   1   5     4058.82     4687.58    339.70 o
  -9   1   5     8038.85     9232.81    453.37 o
  -7   1   5     2020.48     2055.33     66.61 o
  -5   1   5    13328.53    13101.09    391.66 o
  -3   1   5     3369.97     3014.59    100.30 o
  -1   1   5       32.52       41.00      6.02 o
   1   1   5     4247.22     3748.82     81.28 o
   3   1   5     1513.06     1584.20     26.75 o
   5   1   5    20569.71    19789.92    800.53 o
   7   1   5     8092.62     7944.94    199.99 o
   9   1   5      480.35      446.22     20.11 o
  11   1   5     1529.44     1520.90     51.21 o
  13   1   5      404.65      344.83     20.01 o
 -16   2   5      226.40      161.25    107.01 o
 -14   2   5      174.91      206.88     47.66 o
 -12   2   5     3759.27     3983.15    257.43 o
 -10   2   5       53.92       77.53     12.87 o
  -8   2   5     4088.52     3841.26     77.39 o
  -6   2   5     5762.84     5749.46    151.32 o
  -4   2   5     9183.13     8324.52    494.90 o
  -2   2   5    14779.25    14591.83    298.37 o
   0   2   5     4801.90     4271.96    176.28 o
   2   2   5     1222.49     1219.95     51.21 o
   4   2   5     3029.41     3303.07     59.01 o
   6   2   5       10.96       19.67      7.71 o
   8   2   5     1455.29     1482.64     52.53 o
  10   2   5     1833.85     1875.26     71.40 o
  12   2   5     2735.46     2635.49    112.94 o
  14   2   5     1066.07      895.90     60.51 o
 -15   3   5     3794.86     4191.29    163.27 o
 -13   3   5     1145.04     1227.56    150.18 o
 -11   3   5       27.91       32.89      4.62 o
  -9   3   5      430.52      457.64     13.38 o
  -7   3   5     6514.60     6437.78    267.90 o
  -5   3   5      478.33      576.64     19.47 o
  -3   3   5     1168.33     1373.72     29.33 o
  -1   3   5     7728.07     7047.62    276.05 o
   1   3   5    41914.97    45444.39   3335.97 o
   3   3   5     3570.60     3261.50    127.95 o
   5   3   5      483.20      425.03     12.38 o
   7   3   5      146.35      170.98     10.61 o
   9   3   5     3394.13     3311.08     64.68 o
  11   3   5      432.72      486.11     34.64 o
  13   3   5       31.14       30.10     12.72 o
 -14   4   5     1474.50     1749.68    157.52 o
 -12   4   5        4.79        8.12      7.82 o
 -10   4   5        8.31       40.84     13.27 o
  -8   4   5     1934.67     1931.97     35.47 o
  -6   4   5     3668.78     3828.46     66.43 o
  -4   4   5      373.55      321.29     17.34 o
  -2   4   5      109.22      111.29      8.23 o
   0   4   5    10701.65     9864.36    315.35 o
   2   4   5    14165.48    14243.04    704.90 o
   4   4   5      704.02      775.17     26.32 o
   6   4   5      747.65      711.26     17.10 o
   8   4   5      254.09      323.27     19.53 o
  10   4   5     2148.18     2005.37     80.08 o
  12   4   5       31.58       37.42     14.83 o
 -13   5   5     1307.57     1231.23     73.53 o
 -11   5   5     1188.73     1394.36     44.20 o
  -9   5   5       81.61      126.91      9.39 o
  -7   5   5     2009.88     2117.81    108.78 o
  -5   5   5       57.14       69.23      8.41 o
  -3   5   5     7026.87     6632.83    297.85 o
  -1   5   5     8583.20     8157.29    255.15 o
   1   5   5      406.14      442.28     18.09 o
   3   5   5     5118.14     5126.33    165.75 o
   5   5   5      864.27      843.18     44.13 o
   7   5   5       61.14       79.38     10.37 o
   9   5   5      483.15      505.04     31.45 o
  11   5   5      176.62      221.68     20.36 o
  13   5   5      920.05      728.48     87.88 o
 -14   6   5       93.16      112.40     36.35 o
 -12   6   5      215.34      168.97     18.16 o
 -10   6   5     2762.43     2855.13    200.19 o
  -8   6   5     4742.33     4959.30    136.41 o
  -6   6   5      391.69      418.97     21.60 o
  -4   6   5     4631.60     4678.85    134.96 o
  -2   6   5       13.34       23.55      9.62 o
   0   6   5        5.04       13.72      9.25 o
   2   6   5      266.60      293.06     18.89 o
   4   6   5     2910.04     3123.80    122.77 o
   6   6   5     4827.75     4879.57    209.32 o
   8   6   5     1632.87     1537.13     68.58 o
  10   6   5      790.22      787.52     63.88 o
  12   6   5        3.86        5.04     27.82 o
 -13   7   5       13.54       36.95     34.50 o
 -11   7   5      137.23      147.73     16.03 o
  -9   7   5      465.11      435.52     15.71 o
  -7   7   5      173.49      189.13     20.85 o
  -5   7   5      294.43      298.17     17.46 o
  -3   7   5       28.64       44.39     13.27 o
  -1   7   5        1.72       15.51      9.79 o
   1   7   5       96.14      122.63     11.71 o
   3   7   5      529.16      542.48     25.20 o
   5   7   5      840.60      918.19     52.96 o
   7   7   5      246.84      311.08     28.31 o
   9   7   5       18.26       19.76     13.75 o
  11   7   5        4.65        8.31     23.96 o
 -10   8   5      767.95      679.82     96.77 o
  -8   8   5      908.00      765.95     58.49 o
  -6   8   5      297.48      292.35     27.03 o
  -4   8   5     1802.73     1665.35     98.12 o
  -2   8   5      801.87      813.17     47.97 o
   0   8   5      156.63      154.68     12.44 o
   2   8   5       13.66       15.16     11.25 o
   4   8   5     3358.59     3432.15    250.93 o
   6   8   5     1846.32     1972.82    175.97 o
   8   8   5       77.62       46.94     16.76 o
  -9   9   5       82.02      128.50     41.39 o
  -7   9   5     1653.37     1205.33    138.98 o
  -5   9   5      182.42      170.59     16.58 o
  -3   9   5     1785.96     1599.67    113.36 o
  -1   9   5      435.60      439.74     46.18 o
   1   9   5       14.60       37.77     17.13 o
   3   9   5      200.72      210.80     24.28 o
   5   9   5        0.69       13.95     17.10 o
   7   9   5      182.72      205.80     30.83 o
  -6  10   5      175.99      140.89     26.38 o
  -4  10   5        2.12        7.84     21.05 o
  -2  10   5     1075.97     1126.85     64.84 o
   0  10   5     1690.52     1974.01    143.54 o
   2  10   5     3660.49     3861.54    145.70 o
   4  10   5        6.88       42.78     21.14 o
 -16   0   6      260.54      311.49     56.10 o
 -14   0   6      135.60      116.91     30.17 o
 -12   0   6     5396.96     4743.70    536.47 o
 -10   0   6      306.72      211.85     23.47 o
  -8   0   6     9439.63     9701.37    232.63 o
  -6   0   6    15144.81    14764.21    273.77 o
  -4   0   6    33141.35    35683.59    843.75 o
  -2   0   6    18293.60    17156.20    863.20 o
   0   0   6    10334.12     9258.74    187.19 o
   2   0   6     1518.67     1661.75     43.95 o
   4   0   6    12251.16    12666.33    457.96 o
   6   0   6     4747.42     4136.44    367.96 o
   8   0   6     2947.45     2975.01     63.48 o
  10   0   6     1691.87     1926.78     62.77 o
  12   0   6     6784.65     7508.05    375.09 o
  14   0   6      138.41      128.10     28.69 o
 -15   1   6       93.17      163.99     53.56 o
 -13   1   6     1806.80     1705.43     70.27 o
 -11   1   6     1840.16     2282.84    145.26 o
  -9   1   6     1637.53     1682.80     55.35 o
  -7   1   6     4611.51     4182.95    109.00 o
  -5   1   6      503.46      510.21     17.27 o
  -3   1   6     2084.46     2002.80     34.67 o
  -1   1   6       26.20       22.65      7.75 o
   1   1   6     2989.61     2921.36    131.69 o
   3   1   6     1223.64     1078.91     18.69 o
   5   1   6     4015.83     4125.27    115.23 o
   7   1   6     1280.46     1280.29     34.23 o
   9   1   6     2559.49     2640.48     79.18 o
  11   1   6       31.82       49.72      9.93 o
  13   1   6     1656.70     1444.86    123.14 o
 -16   2   6     1438.31      959.64     92.55 o
 -14   2   6      329.11      571.67    301.94 o
 -12   2   6       41.94       26.39     17.63 o
 -10   2   6     2470.95     2561.50     51.84 o
  -8   2   6     4693.58     4552.65     76.35 o
  -6   2   6     5231.68     5104.27    132.33 o
  -4   2   6     2875.43     2500.67     68.67 o
  -2   2   6     9501.17     7544.85    529.59 o
   0   2   6     3147.61     2666.49     92.97 o
   2   2   6     9259.17     8764.01    232.11 o
   4   2   6       91.21      104.64      7.23 o
   6   2   6     1756.04     1785.59     83.92 o
   8   2   6     3690.08     4079.29    154.69 o
  10   2   6     2775.99     2786.95     99.23 o
  12   2   6      535.77      491.75     40.90 o
  14   2   6       47.09       49.20     20.86 o
 -15   3   6      852.04      831.14     82.24 o
 -13   3   6     1488.72     1683.10    114.29 o
 -11   3   6      163.85      167.21      9.96 o
  -9   3   6      137.07      141.83     16.65 o
  -7   3   6        6.07       34.88      7.44 o
  -5   3   6     2294.19     2249.04    147.74 o
  -3   3   6     2163.15     2184.29     87.95 o
  -1   3   6     9661.03     9206.35    344.76 o
   1   3   6     1918.31     1929.99     55.31 o
   3   3   6     6819.42     6463.21    258.87 o
   5   3   6      789.57      764.54     17.74 o
   7   3   6      945.76      952.01     46.14 o
   9   3   6       59.78       77.18      8.94 o
  11   3   6      304.01      285.39     29.54 o
  13   3   6        4.44       41.02     23.54 o
 -14   4   6     1912.80     2798.06    114.00 o
 -12   4   6     1133.26     1004.34     35.82 o
 -10   4   6      384.54      499.89     17.63 o
  -8   4   6       11.95       33.71      7.43 o
  -6   4   6      175.31      181.03     14.71 o
  -4   4   6       56.86       84.54      7.87 o
  -2   4   6     3720.55     3411.29    190.80 o
   0   4   6    20215.75    19160.10   1007.72 o
   2   4   6     7569.88     7137.42    369.77 o
   4   4   6      401.04      413.83     12.51 o
   6   4   6      239.14      245.24     16.48 o
   8   4   6      259.79      316.71     15.65 o
  10   4   6       44.42       33.41     17.33 o
  12   4   6        2.20       -4.42     18.23 o
 -13   5   6        2.99       43.12     15.49 o
 -11   5   6        2.30       16.62     10.28 o
  -9   5   6     1537.49     1520.83     38.39 o
  -7   5   6     7730.85     7928.03    130.13 o
  -5   5   6     1489.33     1558.60     55.06 o
  -3   5   6      286.40      336.49     17.38 o
  -1   5   6     2087.82     2032.49     85.09 o
   1   5   6     3142.42     3123.21    177.24 o
   3   5   6       22.56       21.66      8.48 o
   5   5   6      470.32      412.04     17.49 o
   7   5   6     8259.96     8216.50    268.67 o
   9   5   6     1285.53     1101.61     56.06 o
  11   5   6      251.77      267.60     41.07 o
 -12   6   6     1148.61     1039.85    125.48 o
 -10   6   6      457.14      459.76     31.08 o
  -8   6   6      704.26      757.55     19.30 o
  -6   6   6      211.32      235.32     12.20 o
  -4   6   6     7340.49     7129.95    327.97 o
  -2   6   6       60.42       83.95     11.68 o
   0   6   6       99.89      139.12     14.37 o
   2   6   6      450.61      419.27     24.97 o
   4   6   6     4365.01     4492.30    152.45 o
   6   6   6      123.66      166.63     15.52 o
   8   6   6      185.48      190.27     14.55 o
  10   6   6       27.80       17.03     16.35 o
 -11   7   6      872.78      849.24     96.99 o
  -9   7   6      204.80      213.91     16.55 o
  -7   7   6     2232.66     2118.99     96.17 o
  -5   7   6     4561.62     5012.45    196.92 o
  -3   7   6     9242.52     9786.36    334.97 o
  -1   7   6      216.54      215.14     14.27 o
   1   7   6      909.87      989.85     45.80 o
   3   7   6      778.46      726.91     41.65 o
   5   7   6     1864.05     1735.10     82.04 o
   7   7   6      841.00      883.35     92.14 o
   9   7   6      534.14      457.25     33.23 o
 -10   8   6        4.90       11.48     20.14 o
  -8   8   6     1244.56     1204.54     82.42 o
  -6   8   6     2175.09     2071.19    137.04 o
  -4   8   6      168.31      198.16     16.23 o
  -2   8   6        6.74       -4.37     15.51 o
   0   8   6       13.93       54.73     11.96 o
   2   8   6      126.76       94.11     14.73 o
   4   8   6      645.57      608.87     57.55 o
   6   8   6      111.31       97.69     20.68 o
   8   8   6      992.06      910.79     89.34 o
  -9   9   6      183.41      247.26     65.26 o
  -7   9   6      304.60      315.14     37.39 o
  -5   9   6      995.29      965.74     86.31 o
  -3   9   6      207.25      207.99     28.99 o
  -1   9   6     1192.27     1090.15    126.58 o
   1   9   6     2221.52     2791.73    160.94 o
   3   9   6      244.78      215.92     32.17 o
   5   9   6        5.18       29.11     16.40 o
   7   9   6      418.18      419.08     33.87 o
  -6  10   6        1.20       -4.56     24.19 o
  -4  10   6        8.38       88.68     21.56 o
  -2  10   6        2.59       -2.55     26.01 o
   0  10   6       65.77       75.90     25.43 o
   2  10   6      554.80      635.97     67.54 o
   4  10   6       23.06        9.74     34.03 o
 -15   1   7      405.85      329.21     60.24 o
 -13   1   7        4.69       23.65     19.03 o
 -11   1   7     1875.51     1627.95     47.79 o
  -9   1   7      507.91      509.20     37.19 o
  -7   1   7     7186.48     7246.78    151.50 o
  -5   1   7    19946.80    20806.61    390.77 o
  -3   1   7    10887.05     9773.57    401.94 o
  -1   1   7      528.45      460.96     13.16 o
   1   1   7       19.93       34.37      9.90 o
   3   1   7     3456.62     3102.19     61.41 o
   5   1   7     3213.32     3186.88    126.61 o
   7   1   7     1019.94     1036.41     29.87 o
   9   1   7     4832.53     4845.48    249.49 o
  11   1   7     1525.13     1448.05     47.74 o
  13   1   7     1832.15     1907.95    177.71 o
 -16   2   7        5.49       31.78     38.18 o
 -14   2   7      903.28      966.74     91.72 o
 -12   2   7     5618.42     5542.06    177.62 o
 -10   2   7      735.19      768.19     28.40 o
  -8   2   7     1157.83     1150.62     74.02 o
  -6   2   7      313.73      241.03     13.32 o
  -4   2   7      109.39      133.82      8.89 o
  -2   2   7      449.33      427.33     24.85 o
   0   2   7      772.00      866.68     20.59 o
   2   2   7    17410.15    17800.58    267.58 o
   4   2   7     9156.10     9056.86    197.35 o
   6   2   7      136.55      157.92     12.02 o
   8   2   7      954.01      948.58     41.96 o
  10   2   7      230.86      228.46     19.87 o
  12   2   7      453.24      350.77     35.07 o
 -15   3   7      376.00      338.00     73.99 o
 -13   3   7      701.63      720.64     53.04 o
 -11   3   7     1338.54     1430.22     40.32 o
  -9   3   7     7252.81     7647.21    305.31 o
  -7   3   7     1792.49     1619.02     62.56 o
  -5   3   7      491.49      386.72     14.98 o
  -3   3   7      451.59      453.70     20.86 o
  -1   3   7    16058.21    15630.41    698.74 o
   1   3   7     5446.26     4892.55    109.18 o
   3   3   7     3528.53     3416.31    223.70 o
   5   3   7      305.89      307.39     11.23 o
   7   3   7     8220.71     8024.90    161.35 o
   9   3   7      451.63      456.47     23.79 o
  11   3   7       40.64       43.53     11.98 o
  13   3   7       30.47       40.70     32.84 o
 -14   4   7       60.68       92.94     21.66 o
 -12   4   7       21.95       41.23      7.73 o
 -10   4   7     2410.53     2551.81     93.76 o
  -8   4   7     2593.70     2569.29     66.60 o
  -6   4   7      253.98      282.06     14.64 o
  -4   4   7      655.05      641.26     27.01 o
  -2   4   7     1789.32     1575.25     96.09 o
   0   4   7     4750.79     4269.87    175.04 o
   2   4   7     1698.60     1700.86     53.46 o
   4   4   7       13.96        3.08      8.10 o
   6   4   7      881.66      873.11     36.15 o
   8   4   7     5831.95     5779.99    241.25 o
  10   4   7        4.35        6.62     11.09 o
  12   4   7      233.28      152.71     23.12 o
 -13   5   7     2707.95     2630.01    394.89 o
 -11   5   7     2000.36     1968.04     81.60 o
  -9   5   7      142.38      176.91     10.59 o
  -7   5   7      266.42      262.45     13.33 o
  -5   5   7      506.88      511.26     19.00 o
  -3   5   7     1243.53     1143.97     30.11 o
  -1   5   7       68.18       98.10      9.03 o
   1   5   7     2246.51     2330.63     45.97 o
   3   5   7     6445.58     6283.13    187.51 o
   5   5   7     5762.67     5866.31    242.08 o
   7   5   7       19.42        0.94      8.71 o
   9   5   7      198.30      170.20     18.07 o
  11   5   7      180.59      211.58     34.94 o
 -12   6   7        7.33       -7.13     25.73 o
 -10   6   7      318.17      280.98     13.36 o
  -8   6   7      698.04      680.88     21.18 o
  -6   6   7     7204.16     7596.68    171.06 o
  -4   6   7     3025.63     2702.91    209.43 o
  -2   6   7     2933.92     3093.85     99.77 o
   0   6   7      125.95      116.25     11.95 o
   2   6   7      761.43      695.85     33.11 o
   4   6   7     1334.74     1331.99     93.41 o
   6   6   7      919.69      832.22     37.19 o
   8   6   7      893.67      949.18     50.91 o
  10   6   7     1448.82     1337.49    112.79 o
 -11   7   7       27.06       35.58     22.58 o
  -9   7   7        1.40       12.23     13.86 o
  -7   7   7      335.81      323.53     23.40 o
  -5   7   7     1984.73     1819.18    128.01 o
  -3   7   7      105.56      141.58     21.75 o
  -1   7   7       39.69       31.85     11.94 o
   1   7   7       26.11       26.42     12.73 o
   3   7   7        1.61        6.98     12.66 o
   5   7   7      343.74      319.96     27.93 o
   7   7   7        7.24       30.70     13.31 o
   9   7   7      282.48      294.07     44.66 o
 -10   8   7       69.27       15.04     26.38 o
  -8   8   7      358.12      370.22     36.37 o
  -6   8   7     2364.21     2640.59    119.20 o
  -4   8   7     2288.02     2267.69    142.29 o
  -2   8   7      663.48      696.55     55.43 o
   0   8   7        3.21       -8.08     15.05 o
   2   8   7      637.18      567.91     62.14 o
   4   8   7     1342.79     1323.87    179.77 o
   6   8   7       88.99       88.64     16.81 o
   8   8   7      336.57      334.09     33.38 o
  -9   9   7      788.01      941.06    126.49 o
  -7   9   7       42.47       53.24     16.91 o
  -5   9   7      154.51      117.95     16.75 o
  -3   9   7      113.70      139.92     22.77 o
  -1   9   7      285.41      274.32     28.28 o
   1   9   7      212.28      176.21     20.78 o
   3   9   7     1105.56     1247.89     97.19 o
   5   9   7      586.31      525.75     40.70 o
  -6  10   7       11.01       25.96     22.14 o
  -4  10   7      241.94      348.12     39.18 o
  -2  10   7      257.14      371.82     29.11 o
   0  10   7     1793.76     1753.80    117.21 o
   2  10   7      806.37      793.75     58.05 o
 -16   0   8      345.77      542.63     72.07 o
 -14   0   8     2397.65     2216.36    157.46 o
 -12   0   8       34.01       46.41     23.41 o
 -10   0   8       52.87       52.11     16.65 o
  -8   0   8      606.40      624.33     40.03 o
  -6   0   8    15836.72    15628.90    331.38 o
  -4   0   8    33572.44    33352.34    845.41 o
  -2   0   8     5804.72     5630.61    122.51 o
   0   0   8      559.32      446.05     34.58 o
   2   0   8    13264.29    13426.87    260.94 o
   4   0   8      215.72      148.80     21.96 o
   6   0   8        4.20       27.01     11.26 o
   8   0   8      187.43      133.69     13.30 o
  10   0   8     7096.38     7492.85    211.06 o
  12   0   8     3534.15     3314.63    157.66 o
 -15   1   8       14.07      -12.48     36.30 o
 -13   1   8     1340.98     1439.34    157.28 o
 -11   1   8     2207.86     2170.74     81.06 o
  -9   1   8      579.32      543.08     17.57 o
  -7   1   8      252.71      296.38     10.95 o
  -5   1   8      667.74      570.77     30.24 o
  -3   1   8     1869.90     1788.85     47.48 o
  -1   1   8     2869.52     2564.75     91.93 o
   1   1   8      316.45      367.20     14.08 o
   3   1   8     9538.76     9142.94    126.86 o
   5   1   8     2802.02     2798.81     71.30 o
   7   1   8     2586.94     2600.93     58.33 o
   9   1   8       91.46       78.30     10.60 o
  11   1   8      244.09      283.94     25.17 o
  13   1   8       54.31       52.62     19.93 o
 -14   2   8      518.30      556.84     62.27 o
 -12   2   8      587.59      593.90     18.34 o
 -10   2   8      770.26      808.91     21.95 o
  -8   2   8     3901.23     3933.89    109.81 o
  -6   2   8      974.03      991.52     23.53 o
  -4   2   8      595.63      513.48     24.94 o
  -2   2   8     8320.60     8023.89    179.96 o
   0   2   8    20461.85    21100.69    476.52 o
   2   2   8      154.04      129.17      9.04 o
   4   2   8     1855.42     1823.66     33.49 o
   6   2   8     2581.90     2554.84     43.21 o
   8   2   8     1547.94     1499.89     36.11 o
  10   2   8      259.45      239.56     19.89 o
  12   2   8      183.13      148.85     21.56 o
 -15   3   8      428.45      437.75     76.81 o
 -13   3   8      701.28      719.99     32.12 o
 -11   3   8     1808.50     1952.02     73.24 o
  -9   3   8     2186.50     2299.81     46.81 o
  -7   3   8      301.74      283.69     21.05 o
  -5   3   8        1.45       -1.55      8.52 o
  -3   3   8     3267.79     3453.83     71.40 o
  -1   3   8     1929.21     1882.02     62.52 o
   1   3   8     2919.94     2448.58    114.46 o
   3   3   8     1304.90     1337.86     60.81 o
   5   3   8     4104.19     3940.72    138.75 o
   7   3   8     1045.97     1048.80     63.59 o
   9   3   8        2.60       17.90     13.62 o
  11   3   8      121.39      116.77     16.54 o
 -12   4   8     1353.88     1403.10     83.54 o
 -10   4   8     8014.30     8234.50    358.77 o
  -8   4   8      787.27      927.76     27.02 o
  -6   4   8      328.65      366.81     23.51 o
  -4   4   8        3.56       11.57      6.73 o
  -2   4   8       11.13        3.45      7.57 o
   0   4   8     2289.02     2132.73     49.47 o
   2   4   8     4080.66     4106.52    219.11 o
   4   4   8     6047.27     5800.78    208.97 o
   6   4   8     1288.95     1252.40     65.30 o
   8   4   8     1569.99     1454.42     86.24 o
  10   4   8       96.75       74.95     12.07 o
  12   4   8      115.41      161.60     23.83 o
 -13   5   8        2.10        0.62     11.06 o
 -11   5   8       64.70       59.16     12.06 o
  -9   5   8     1695.19     1898.86     61.45 o
  -7   5   8       78.46       73.61      9.68 o
  -5   5   8      832.91      924.94     27.88 o
  -3   5   8     3598.50     3546.61    129.12 o
  -1   5   8     7324.38     7933.51    330.55 o
   1   5   8      403.77      350.18     25.96 o
   3   5   8       80.96       99.56     13.52 o
   5   5   8      424.17      449.78     27.89 o
   7   5   8      966.04      886.22     34.37 o
   9   5   8     1073.70      971.47    104.77 o
  11   5   8       45.54       26.58     23.21 o
 -12   6   8      725.26      768.39     85.41 o
 -10   6   8        0.85       15.76     12.82 o
  -8   6   8        9.30       27.41      9.40 o
  -6   6   8     1764.07     1727.23     63.60 o
  -4   6   8        7.27       23.74     11.98 o
  -2   6   8       17.00       15.08     10.73 o
   0   6   8      325.46      339.45     18.85 o
   2   6   8     3288.80     3260.29    161.20 o
   4   6   8     2129.01     2020.21     90.01 o
   6   6   8       63.78       45.59     12.08 o
   8   6   8      194.58      204.93     14.72 o
  10   6   8      644.88      641.93     89.30 o
 -11   7   8       49.77       82.87     19.80 o
  -9   7   8      136.95      165.85     18.36 o
  -7   7   8      452.74      471.26     16.82 o
  -5   7   8     5658.62     5862.86    217.11 o
  -3   7   8     5037.18     5333.81    172.41 o
  -1   7   8      159.57      208.37     14.19 o
   1   7   8     1621.81     1751.48    114.35 o
   3   7   8      690.31      683.56     48.23 o
   5   7   8       44.96       55.78     11.86 o
   7   7   8      121.78      102.00     14.60 o
   9   7   8      383.79      297.29     23.23 o
 -10   8   8      149.27      185.26     25.65 o
  -8   8   8      246.83      250.39     22.24 o
  -6   8   8       99.63       80.69     18.38 o
  -4   8   8     1012.41      855.54     74.64 o
  -2   8   8      842.19      869.17     53.00 o
   0   8   8      339.19      247.78     27.67 o
   2   8   8      151.93      144.30     21.55 o
   4   8   8     1410.68     1234.31    235.72 o
   6   8   8        1.23      -11.84     16.39 o
  -7   9   8      138.26      129.01     22.39 o
  -5   9   8      103.40       66.98     18.93 o
  -3   9   8      153.44      210.36     24.54 o
  -1   9   8     1227.97     1161.47    105.65 o
   1   9   8      888.50      879.58     95.93 o
   3   9   8      921.97     1143.94    117.34 o
   5   9   8      248.20      266.26     50.61 o
  -4  10   8        8.10      -24.61     24.61 o
  -2  10   8      267.57      187.86     25.25 o
   0  10   8        0.38       50.26     23.85 o
 -15   1   9     1442.63     1111.96     67.72 o
 -13   1   9      988.50     1105.86     94.97 o
 -11   1   9      107.05      135.10     12.52 o
  -9   1   9       20.15       29.98      7.78 o
  -7   1   9     1785.67     1661.09     35.57 o
  -5   1   9     9839.26     9447.59    294.45 o
  -3   1   9     8045.70     7770.86    178.11 o
  -1   1   9     6330.34     6151.13    191.79 o
   1   1   9     3564.09     3276.80     68.07 o
   3   1   9     3125.21     3271.03     51.69 o
   5   1   9        4.91       18.52      7.65 o
   7   1   9        8.52       16.90     12.70 o
   9   1   9     1936.84     2036.43     49.52 o
  11   1   9     3098.27     3484.24    250.68 o
 -14   2   9     1110.18     1143.12     89.36 o
 -12   2   9      232.63      221.13      8.23 o
 -10   2   9      753.74      727.34     28.89 o
  -8   2   9     3329.51     3414.63    164.43 o
  -6   2   9     2274.95     2439.06     85.71 o
  -4   2   9       11.27       -0.95      8.56 o
  -2   2   9     5715.16     5583.27     88.28 o
   0   2   9     2272.43     2298.71     49.76 o
   2   2   9     6656.32     6741.69    135.92 o
   4   2   9     2005.24     2134.14     46.46 o
   6   2   9      712.24      665.09     36.94 o
   8   2   9        6.51        7.21     10.44 o
  10   2   9     1879.66     1717.43    145.10 o
  12   2   9       68.20       96.09     31.77 o
 -13   3   9       38.16       35.22      7.47 o
 -11   3   9     2721.09     2589.07    170.02 o
  -9   3   9     7748.77     8021.82    186.29 o
  -7   3   9     1393.64     1351.79     78.49 o
  -5   3   9      150.55      164.40     17.72 o
  -3   3   9     4254.41     3733.70    198.15 o
  -1   3   9     1581.78     1438.15     72.51 o
   1   3   9     1039.08     1039.58     52.69 o
   3   3   9      224.07      203.76     10.40 o
   5   3   9     7631.74     8036.88    205.11 o
   7   3   9     5407.43     5381.99    178.98 o
   9   3   9      300.13      260.94     19.23 o
  11   3   9       55.66       23.31     20.60 o
 -14   4   9       84.28      100.10     61.18 o
 -12   4   9      232.15      190.80     20.75 o
 -10   4   9     2335.31     2492.96     69.32 o
  -8   4   9     3017.22     3451.34    130.05 o
  -6   4   9      559.26      524.70     25.33 o
  -4   4   9     1726.13     1914.42     47.82 o
  -2   4   9     2044.85     1859.56     92.21 o
   0   4   9     1705.23     1861.36     72.38 o
   2   4   9      652.85      641.74     30.43 o
   4   4   9      349.98      285.28     20.71 o
   6   4   9     3814.89     3728.20    163.91 o
   8   4   9     1034.13      846.18     59.60 o
  10   4   9        7.27        8.45     15.56 o
 -13   5   9      883.27      857.63    260.96 o
 -11   5   9      825.54      987.64     80.41 o
  -9   5   9      879.73      893.16     41.96 o
  -7   5   9     2166.45     2192.02     55.33 o
  -5   5   9     3690.71     3804.85    172.16 o
  -3   5   9      994.04     1077.15     37.39 o
  -1   5   9      959.78      863.19     36.87 o
   1   5   9     1067.34     1074.98     33.11 o
   3   5   9     2042.36     1922.96    117.65 o
   5   5   9     1507.93     1581.15     74.38 o
   7   5   9     1108.13     1007.20     42.12 o
   9   5   9      104.08       46.98     15.80 o
 -12   6   9       70.54       90.27     15.95 o
 -10   6   9      169.50      268.70     34.79 o
  -8   6   9       11.23       20.50      9.81 o
  -6   6   9     2020.12     1861.87     87.13 o
  -4   6   9     3758.81     3905.61    196.68 o
  -2   6   9     4044.85     3988.35    312.28 o
   0   6   9     1816.20     1833.58     86.22 o
   2   6   9      753.01      766.28     31.46 o
   4   6   9        7.97       18.76     14.39 o
   6   6   9        1.95       19.12     21.36 o
   8   6   9      113.87       87.60     16.15 o
 -11   7   9       14.48        6.26     20.45 o
  -9   7   9       53.14       46.01     12.71 o
  -7   7   9      284.80      356.29     41.70 o
  -5   7   9      293.57      339.04     29.77 o
  -3   7   9      296.92      295.18     19.82 o
  -1   7   9      628.73      637.36     36.97 o
   1   7   9        8.83       21.19     12.08 o
   3   7   9      242.20      229.06     28.52 o
   5   7   9      234.87      235.85     17.98 o
   7   7   9        7.09       15.12     14.66 o
 -10   8   9       21.43       15.09     36.15 o
  -8   8   9       32.27       14.90     16.43 o
  -6   8   9     1982.30     2108.20    118.49 o
  -4   8   9     1284.07     1229.44     78.40 o
  -2   8   9      335.14      335.77     24.36 o
   0   8   9     1283.11     1271.24     55.34 o
   2   8   9     1560.29     1305.30    166.36 o
   4   8   9       48.35       60.19     25.51 o
   6   8   9       58.22       86.55     25.66 o
  -7   9   9      158.76      253.12     80.83 o
  -5   9   9       44.05       30.96     21.43 o
  -3   9   9      737.65      743.53     99.80 o
  -1   9   9     1590.39     1526.89    165.17 o
   1   9   9       40.11       69.78     20.19 o
   3   9   9      548.25      460.97     42.35 o
 -14   0  10     4138.94     3128.58    550.87 o
 -12   0  10     1217.69     1087.75     25.36 o
 -10   0  10      865.71      892.41     26.96 o
  -8   0  10      458.42      427.02     25.84 o
  -6   0  10     2580.95     2599.29     61.88 o
  -4   0  10     1990.90     1855.88    119.64 o
  -2   0  10     1516.55     1396.87    104.00 o
   0   0  10    16932.74    17174.18    463.21 o
   2   0  10    15114.78    14205.64    822.15 o
   4   0  10      650.29      642.78     61.81 o
   6   0  10       91.74      123.49     13.71 o
   8   0  10       17.63       41.25     29.74 o
  10   0  10     2101.75     2181.02     64.02 o
 -15   1  10       23.78       13.80     25.29 o
 -13   1  10       38.28       43.45      8.04 o
 -11   1  10      315.11      315.74     20.55 o
  -9   1  10     1181.18     1110.59     43.91 o
  -7   1  10     3527.51     3239.62    155.72 o
  -5   1  10     1855.35     1935.18     71.80 o
  -3   1  10     3066.35     3050.13     81.62 o
  -1   1  10     1605.75     1490.15     50.38 o
   1   1  10        1.56        0.59     10.04 o
   3   1  10     3081.78     3263.16     78.94 o
   5   1  10      579.43      611.35     18.95 o
   7   1  10      720.78      681.74     24.04 o
   9   1  10      407.08      433.41     30.10 o
  11   1  10      428.98      512.57     44.65 o
 -14   2  10       83.29      114.54     36.84 o
 -12   2  10     1658.10     1617.60     47.52 o
 -10   2  10     3020.20     2849.99    101.02 o
  -8   2  10      590.12      639.53     17.51 o
  -6   2  10      130.72      141.76     12.60 o
  -4   2  10     3458.45     3386.02    159.85 o
  -2   2  10     3948.22     3805.94    135.82 o
   0   2  10     1333.06     1486.61     36.55 o
   2   2  10     4439.17     4592.75    107.80 o
   4   2  10      534.95      556.34     31.08 o
   6   2  10     3745.92     3793.41    110.38 o
   8   2  10     1501.22     1516.86     83.88 o
  10   2  10       31.12       78.28     17.31 o
 -13   3  10        5.08       11.16     11.29 o
 -11   3  10     2244.51     2182.88     91.68 o
  -9   3  10      809.17      743.81     72.42 o
  -7   3  10     4286.46     4339.15    140.47 o
  -5   3  10      673.43      737.03     21.96 o
  -3   3  10        1.37       -3.32      8.69 o
  -1   3  10      239.86      272.77     20.58 o
   1   3  10        2.95        4.73     10.65 o
   3   3  10      460.50      467.19     17.50 o
   5   3  10      657.39      642.05     23.23 o
   7   3  10     3262.29     3232.19    129.82 o
   9   3  10      567.47      529.69     39.95 o
  11   3  10        0.80      -13.62     34.32 o
 -14   4  10       47.54       34.37     23.20 o
 -12   4  10      853.70      711.23     98.44 o
 -10   4  10     2197.50     2389.72    117.31 o
  -8   4  10     5255.19     6052.94    257.81 o
  -6   4  10     2265.08     2323.82     82.48 o
  -4   4  10        7.56       13.59      8.67 o
  -2   4  10     1464.92     1552.71     66.95 o
   0   4  10      672.34      604.77     16.30 o
   2   4  10      133.31      150.75     10.82 o
   4   4  10     5184.08     5329.46    212.91 o
   6   4  10     3961.74     3902.01    245.11 o
   8   4  10      692.24      586.99     52.66 o
  10   4  10      210.88      243.51     29.47 o
 -13   5  10      221.97      253.32     28.21 o
 -11   5  10      749.18      774.58     81.66 o
  -9   5  10      488.09      505.36     20.49 o
  -7   5  10       25.16       25.54     12.19 o
  -5   5  10       67.54       80.19     12.93 o
  -3   5  10     7600.08     7327.76    389.75 o
  -1   5  10     1556.70     1537.86     72.83 o
   1   5  10      789.58      788.11     37.59 o
   3   5  10       83.42      103.80     11.82 o
   5   5  10     1863.67     1686.84     83.59 o
   7   5  10      622.32      565.26     41.22 o
   9   5  10      135.80      109.27     35.43 o
 -12   6  10        4.76       -4.62     17.86 o
 -10   6  10       32.25       72.62     26.88 o
  -8   6  10      921.77     1081.28     54.32 o
  -6   6  10     1955.53     1818.72    101.03 o
  -4   6  10      272.99      300.96     14.27 o
  -2   6  10     1056.92     1055.82     55.86 o
   0   6  10      116.32      126.41     10.34 o
   2   6  10     1893.31     1876.67     65.58 o
   4   6  10      150.96      158.65     19.40 o
   6   6  10      192.82      234.98     29.24 o
   8   6  10      951.10      887.27     37.99 o
 -11   7  10       52.39      127.07     36.07 o
  -9   7  10       16.43       28.82     23.19 o
  -7   7  10      205.42      212.41     17.13 o
  -5   7  10      959.25      972.15     57.59 o
  -3   7  10      108.74      122.07     14.84 o
  -1   7  10     1790.15     1800.35     94.33 o
   1   7  10     3804.32     4045.06    201.04 o
   3   7  10     2974.11     3063.80     92.07 o
   5   7  10       94.53      119.68     17.19 o
   7   7  10       43.99       50.92     21.27 o
  -8   8  10      330.05      325.87     46.03 o
  -6   8  10      505.51      519.92     37.54 o
  -4   8  10       50.93       48.34     20.93 o
  -2   8  10     1291.98     1242.24    109.99 o
   0   8  10     1208.81     1229.09    127.09 o
   2   8  10      218.62      246.28     37.05 o
   4   8  10        5.00       21.78     25.42 o
  -5   9  10        4.95       -6.10     21.66 o
  -3   9  10      410.44      471.09     45.20 o
  -1   9  10      349.00      316.53     33.99 o
   1   9  10      185.00      273.35     81.82 o
 -15   1  11     1993.07     1565.18    148.33 o
 -13   1  11     1892.06     1684.93     36.49 o
 -11   1  11      635.58      612.84     43.95 o
  -9   1  11       26.45       19.58      7.99 o
  -7   1  11     1247.46     1247.56     48.43 o
  -5   1  11       89.24       80.13     11.32 o
  -3   1  11      881.08      888.60     43.10 o
  -1   1  11     9927.33     9412.22    242.57 o
   1   1  11     6665.90     6921.00    173.76 o
   3   1  11     5726.07     5735.15    141.03 o
   5   1  11        9.68        2.53     13.12 o
   7   1  11      104.74       68.28     12.89 o
   9   1  11      639.74      610.53     21.68 o
  11   1  11      277.23      248.11     36.36 o
 -14   2  11       76.91       44.01     45.88 o
 -12   2  11      520.14      420.47     17.07 o
 -10   2  11        6.90       -5.37      9.05 o
  -8   2  11     5257.13     5387.77    149.00 o
  -6   2  11     5234.21     5152.86    180.89 o
  -4   2  11      446.69      473.71     29.17 o
  -2   2  11     1506.64     1616.79     39.18 o
   0   2  11      579.91      637.34     22.67 o
   2   2  11      360.93      299.93     13.06 o
   4   2  11        0.18       22.78     19.54 o
   6   2  11       17.81       24.44     13.41 o
   8   2  11     2161.34     2323.94     92.17 o
  10   2  11     1526.07     1364.36     47.95 o
 -13   3  11        2.61        6.80     10.62 o
 -11   3  11     2308.46     2319.70     85.37 o
  -9   3  11     1192.98     1195.21     50.20 o
  -7   3  11      270.37      292.75     17.65 o
  -5   3  11     3678.76     3852.95     81.92 o
  -3   3  11     6354.42     6922.05    247.30 o
  -1   3  11      662.39      634.88     18.00 o
   1   3  11      384.51      425.51     19.09 o
   3   3  11      207.99      251.90     26.09 o
   5   3  11     4529.83     4361.77    173.62 o
   7   3  11     1489.50     1447.73    129.07 o
   9   3  11        6.83       39.32     14.77 o
 -12   4  11      372.09      286.16     51.98 o
 -10   4  11     1150.61     1116.12     75.47 o
  -8   4  11        2.33       22.68      9.80 o
  -6   4  11      845.88      961.48     33.45 o
  -4   4  11      676.33      697.89     39.97 o
  -2   4  11     6532.00     7011.49    229.93 o
   0   4  11      112.96      104.15     11.67 o
   2   4  11       73.62       77.58     10.05 o
   4   4  11     1069.98     1071.92     41.19 o
   6   4  11     1763.84     1789.78    106.49 o
   8   4  11        6.04       -2.83     13.93 o
 -13   5  11       16.46       -1.04     31.07 o
 -11   5  11       43.82       83.61     18.10 o
  -9   5  11     1184.50     1113.28     65.99 o
  -7   5  11     2655.76     2660.17     97.96 o
  -5   5  11     3646.54     3572.40    162.09 o
  -3   5  11       82.71       73.60     17.98 o
  -1   5  11       56.78       54.66     14.55 o
   1   5  11      450.57      422.88     42.09 o
   3   5  11      134.58      121.52     20.08 o
   5   5  11       12.26       22.24     22.17 o
   7   5  11      285.66      241.96     28.36 o
 -10   6  11       76.79      100.11     26.51 o
  -8   6  11      122.73      148.38     14.89 o
  -6   6  11       38.91       51.60     12.89 o
  -4   6  11      299.33      260.82     19.97 o
  -2   6  11     1446.35     1442.24     50.59 o
   0   6  11     2561.81     2678.61    142.66 o
   2   6  11     4054.32     3546.06    111.74 o
   4   6  11      759.99      724.83     47.84 o
   6   6  11      163.12      187.30     23.55 o
  -9   7  11       10.95        8.82     17.67 o
  -7   7  11        1.49       10.70     14.05 o
  -5   7  11        4.00       18.58     15.93 o
  -3   7  11       34.50       25.21     14.78 o
  -1   7  11      587.88      567.43     30.28 o
   1   7  11     1111.64     1129.85     64.58 o
   3   7  11        1.79      -20.67     21.75 o
   5   7  11       28.10       17.95     19.57 o
  -8   8  11      503.89      373.40     39.61 o
  -6   8  11      194.89      184.15     21.06 o
  -4   8  11       19.53       29.89     18.42 o
  -2   8  11      396.00      431.29     42.68 o
   0   8  11     2208.03     2235.85    362.10 o
   2   8  11     1398.76     1264.78     55.61 o
   4   8  11      192.97      125.69     24.06 o
  -3   9  11      483.62      585.24     44.18 o
  -1   9  11       87.92       75.31     29.14 o
 -14   0  12     2490.02     2408.22    147.41 o
 -12   0  12      560.64      472.28     43.37 o
 -10   0  12     2556.54     2581.58    122.98 o
  -8   0  12     2654.08     2290.44    261.87 o
  -6   0  12       57.29       78.51     10.77 o
  -4   0  12      128.09      110.11     19.00 o
  -2   0  12       77.07       64.12     15.10 o
   0   0  12    14504.97    10325.90    372.95 o
   2   0  12     6564.31     5887.80    404.48 o
   4   0  12     1052.81     1254.62     89.50 o
   6   0  12       49.74       43.62     16.80 o
   8   0  12     3619.61     3906.80    401.18 o
  10   0  12      330.76      323.16     33.22 o
 -13   1  12      536.78      386.56     23.80 o
 -11   1  12      335.01      343.20     21.68 o
  -9   1  12        0.51       -0.71      7.87 o
  -7   1  12     4908.22     4864.20    235.55 o
  -5   1  12      318.02      349.26     19.53 o
  -3   1  12       62.43       67.75     12.71 o
  -1   1  12       76.71      105.07     12.65 o
   1   1  12     1080.67     1050.61     23.09 o
   3   1  12     1749.36     1907.66     63.86 o
   5   1  12      745.00      720.13     37.09 o
   7   1  12      431.80      460.50     43.80 o
   9   1  12     2098.25     2096.91     56.85 o
 -14   2  12      289.60      118.00     21.58 o
 -12   2  12      765.67      688.18     25.08 o
 -10   2  12     2507.25     2471.81     97.95 o
  -8   2  12      147.62      190.18     12.42 o
  -6   2  12     1256.95     1205.93     46.93 o
  -4   2  12     2256.23     2282.69    117.79 o
  -2   2  12     2667.92     2793.96    115.35 o
   0   2  12      221.40      237.18     19.56 o
   2   2  12      133.78      154.39     17.50 o
   4   2  12     4872.72     5375.20    169.63 o
   6   2  12     1743.21     1776.35     62.03 o
   8   2  12       11.29       18.63     18.91 o
 -13   3  12      368.67      316.02     30.69 o
 -11   3  12       61.87       57.62     10.61 o
  -9   3  12     1260.95     1474.59    116.23 o
  -7   3  12      568.56      583.52     28.86 o
  -5   3  12     2245.94     2463.89    100.81 o
  -3   3  12     4230.42     4590.92    120.77 o
  -1   3  12       13.56       27.29     10.72 o
   1   3  12      671.91      671.06     43.25 o
   3   3  12       92.08      120.15     16.39 o
   5   3  12        3.12      -12.10     12.10 o
   7   3  12      457.35      457.34     29.14 o
   9   3  12      761.74      606.74     49.46 o
 -12   4  12        9.97       36.50     20.81 o
 -10   4  12        4.16       16.47     21.29 o
  -8   4  12     1038.93     1003.23     42.61 o
  -6   4  12     4782.03     4848.26    223.23 o
  -4   4  12     4645.37     5210.40    221.38 o
  -2   4  12     1105.86     1183.16     59.50 o
   0   4  12      224.58      253.92     18.05 o
   2   4  12       13.02        0.92     11.10 o
   4   4  12        8.84       41.56     14.87 o
   6   4  12      787.21      700.79     54.11 o
   8   4  12      906.37      853.72    107.39 o
 -11   5  12     1446.69     1441.78    219.33 o
  -9   5  12       48.80       63.20     14.78 o
  -7   5  12       85.40       80.22     18.68 o
  -5   5  12     2120.48     2003.79    101.19 o
  -3   5  12       34.92       44.16     16.64 o
  -1   5  12     1138.19     1160.73     55.01 o
   1   5  12      187.49      236.50     16.74 o
   3   5  12     1258.39     1286.33     60.85 o
   5   5  12     2223.87     2032.23    114.81 o
   7   5  12        3.95       25.45     24.20 o
 -10   6  12       26.05       71.85     25.19 o
  -8   6  12     1757.94     1772.41    157.35 o
  -6   6  12      674.16      698.80     62.73 o
  -4   6  12        0.73       21.00     14.53 o
  -2   6  12      189.42      170.85     20.97 o
   0   6  12     1447.96     1268.68     73.96 o
   2   6  12        1.18        0.80     12.27 o
   4   6  12      125.34      127.05     21.84 o
   6   6  12       10.11       20.95     21.42 o
  -9   7  12      979.84      840.63     65.42 o
  -7   7  12      454.70      458.64     70.48 o
  -5   7  12       81.60       72.83     15.65 o
  -3   7  12      101.17      111.55     17.69 o
  -1   7  12      946.46      964.85     78.10 o
   1   7  12     3405.72     3490.01    346.42 o
   3   7  12      514.61      428.33     32.47 o
   5   7  12      537.43      473.16     36.39 o
  -6   8  12      352.86      292.20     30.93 o
  -4   8  12        0.13      -19.59     19.59 o
  -2   8  12       57.77       51.73     20.99 o
   0   8  12        0.23      -14.33     23.71 o
   2   8  12      355.36      380.25     49.56 o
 -13   1  13     1375.10      937.24    108.57 o
 -11   1  13     1968.18     1834.75     62.11 o
  -9   1  13     3118.73     3008.48    109.52 o
  -7   1  13     1226.20     1287.65     45.29 o
  -5   1  13      152.23      167.90     11.25 o
  -3   1  13       55.86       42.59     13.51 o
  -1   1  13      871.33      942.84     24.48 o
   1   1  13     6954.06     7275.10    219.50 o
   3   1  13      899.27      885.96     29.74 o
   5   1  13     2337.42     2412.44    181.18 o
   7   1  13     1882.71     1835.79    105.10 o
   9   1  13      118.09      117.12     19.10 o
 -12   2  13     1197.81      934.96    134.09 o
 -10   2  13       46.92       63.10     10.66 o
  -8   2  13      280.08      328.41     25.03 o
  -6   2  13     1505.77     1616.46     55.06 o
  -4   2  13      288.63      278.38     13.67 o
  -2   2  13     1719.76     1681.33     64.78 o
   0   2  13     3015.72     3229.99    151.31 o
   2   2  13      511.68      547.27     29.64 o
   4   2  13     1884.90     1948.88     57.29 o
   6   2  13       97.68      112.57     16.22 o
   8   2  13      559.70      513.97     55.78 o
 -13   3  13      850.29      815.77     66.70 o
 -11   3  13       82.40      119.90     19.92 o
  -9   3  13       26.52       27.58     10.51 o
  -7   3  13       18.85       20.16     11.05 o
  -5   3  13     6915.76     7547.85    306.06 o
  -3   3  13     2915.62     3269.71    157.68 o
  -1   3  13      423.07      418.58     22.64 o
   1   3  13       24.29       14.74     15.25 o
   3   3  13     2357.25     2395.14     61.37 o
   5   3  13     1004.54      994.21     83.28 o
   7   3  13        5.00        2.81     23.70 o
 -12   4  13      704.02      643.97     94.86 o
 -10   4  13       37.12       62.13     17.24 o
  -8   4  13       44.14       83.83     15.59 o
  -6   4  13      281.37      256.91     17.85 o
  -4   4  13     4487.56     4634.17    175.14 o
  -2   4  13       63.33       99.13     19.65 o
   0   4  13       99.50      151.06     17.52 o
   2   4  13      341.86      343.32     34.06 o
   4   4  13     1380.24     1396.49     82.97 o
   6   4  13      245.36      265.06     33.87 o
 -11   5  13       95.52      109.12     38.48 o
  -9   5  13      134.16      141.00     25.57 o
  -7   5  13      932.74      909.98     32.75 o
  -5   5  13      452.94      464.06     41.60 o
  -3   5  13     1241.70     1215.21     83.26 o
  -1   5  13     1633.20     1692.86    120.42 o
   1   5  13      694.96      685.83     78.08 o
   3   5  13      147.20      168.16     47.65 o
   5   5  13       33.78        4.69     20.66 o
 -10   6  13      744.05      713.54    117.33 o
  -8   6  13     1531.17     1573.80     54.70 o
  -6   6  13       41.66       39.36     20.68 o
  -4   6  13      113.45       97.30     17.18 o
  -2   6  13       40.95       21.35     20.34 o
   0   6  13      578.31      717.85     46.70 o
   2   6  13     2691.39     2986.69    170.47 o
   4   6  13      939.15      785.85     43.68 o
  -7   7  13       47.45       36.56     33.51 o
  -5   7  13      259.67      307.77     59.06 o
  -3   7  13       14.44       43.11     24.26 o
  -1   7  13      206.61      153.45     23.81 o
   1   7  13       95.05       95.58     27.14 o
   3   7  13      242.91      309.99     49.99 o
  -4   8  13       19.02       12.77     23.62 o
  -2   8  13      124.63      151.30     26.78 o
 -12   0  14      444.74      384.85     25.84 o
 -10   0  14     6319.86     3918.46    640.65 o
  -8   0  14     3608.72     3727.12    240.57 o
  -6   0  14      760.78      675.96     56.58 o
  -4   0  14      787.56      781.50     73.07 o
  -2   0  14     2075.71     1836.16     96.24 o
   0   0  14      715.09      782.86     53.77 o
   2   0  14      737.42      817.43     49.80 o
   4   0  14      626.46      682.53     31.56 o
   6   0  14     3102.30     3240.33    220.43 o
   8   0  14     1555.94     1409.67     55.45 o
 -13   1  14      207.59      156.01     25.15 o
 -11   1  14      452.49      452.51     34.67 o
  -9   1  14      259.59      253.06     20.19 o
  -7   1  14       24.37       44.58     13.34 o
  -5   1  14      360.78      389.66     17.86 o
  -3   1  14     2410.10     2300.96    165.65 o
  -1   1  14     1407.03     1549.88     66.16 o
   1   1  14       97.29      135.49     19.52 o
   3   1  14      308.85      278.39     28.05 o
   5   1  14      730.53      689.09     58.41 o
   7   1  14      306.16      353.76     46.55 o
 -12   2  14      976.47     1078.37     63.73 o
 -10   2  14        8.62       17.47     16.80 o
  -8   2  14     1290.04     1250.58     87.14 o
  -6   2  14      982.46     1056.19     45.60 o
  -4   2  14     2498.46     2727.39    145.74 o
  -2   2  14      657.80      699.56     25.59 o
   0   2  14      197.53      194.09     17.68 o
   2   2  14     1175.54     1120.02     42.60 o
   4   2  14     1399.29     1436.59     72.94 o
   6   2  14      256.99      226.10     36.16 o
 -11   3  14      192.40      166.23     41.74 o
  -9   3  14      287.42      322.56     26.85 o
  -7   3  14      174.52      198.56     18.13 o
  -5   3  14      436.07      444.85     37.99 o
  -3   3  14     2480.36     2500.14    174.21 o
  -1   3  14     1502.53     1244.74    130.62 o
   1   3  14      415.10      423.75     32.74 o
   3   3  14       53.98       82.80     17.63 o
   5   3  14       10.89       57.87     18.01 o
   7   3  14       18.58       -1.50     19.20 o
 -10   4  14      303.30      310.17     32.47 o
  -8   4  14       47.52       50.16     14.68 o
  -6   4  14      786.85      833.50     43.42 o
  -4   4  14     4528.04     4485.66    306.25 o
  -2   4  14     1171.06     1126.84     84.12 o
   0   4  14     1188.65     1029.56    117.24 o
   2   4  14      761.66      796.84     63.52 o
   4   4  14       16.61       56.54     19.09 o
   6   4  14       17.32       13.63     20.00 o
  -9   5  14      229.84      213.69     19.87 o
  -7   5  14      405.32      420.78     36.76 o
  -5   5  14      683.65      679.95     27.05 o
  -3   5  14      445.32      436.71     39.13 o
  -1   5  14      204.97      214.19     22.58 o
   1   5  14      277.45      265.59     26.32 o
   3   5  14     2950.47     3247.24    365.86 o
   5   5  14      223.18      246.71     25.74 o
  -8   6  14       76.61       79.83     23.18 o
  -6   6  14       28.20       45.84     18.98 o
  -4   6  14       21.77       30.45     16.72 o
  -2   6  14     1540.40     1542.60    103.43 o
   0   6  14     1179.20     1244.45    145.55 o
   2   6  14       21.88      -21.34     21.34 o
  -5   7  14        1.38       -8.81     21.82 o
  -3   7  14      103.61      115.12     43.81 o
  -1   7  14      775.62      751.26     58.17 o
   1   7  14      451.14      374.64     39.51 o
 -11   1  15     1465.60     1365.18    183.51 o
  -9   1  15     3553.15     3828.24    139.38 o
  -7   1  15     1677.97     1771.26    100.31 o
  -5   1  15      863.74      919.81    110.54 o
  -3   1  15      243.17      293.14     35.97 o
  -1   1  15      277.92      291.75     36.27 o
   1   1  15       44.39       64.06     11.88 o
   3   1  15      556.13      483.07     72.51 o
   5   1  15     1126.80     1161.62     67.91 o
 -10   2  15       80.93       93.57     23.39 o
  -8   2  15      650.09      753.18     58.04 o
  -6   2  15      162.31      174.39     15.07 o
  -4   2  15        9.32        3.31     13.00 o
  -2   2  15     4054.42     4504.46    264.49 o
   0   2  15     1392.24     1447.97     34.33 o
   2   2  15        8.20       13.70     16.93 o
   4   2  15       90.06       96.94     19.59 o
   6   2  15        8.19       36.85     19.78 o
 -11   3  15      212.49      254.31     27.45 o
  -9   3  15      373.57      427.54     25.83 o
  -7   3  15      956.82     1108.93    120.63 o
  -5   3  15     1258.78     1168.75     93.40 o
  -3   3  15     1054.59     1007.67     65.50 o
  -1   3  15      138.59      125.81     14.68 o
   1   3  15     1373.35     1518.83     53.49 o
   3   3  15     1856.21     1801.35    117.53 o
   5   3  15      111.20       81.31     21.89 o
 -10   4  15       15.75       50.37     33.83 o
  -8   4  15        9.62       46.00     18.13 o
  -6   4  15      928.94      894.13     60.62 o
  -4   4  15      481.18      482.51     39.74 o
  -2   4  15       22.17       45.06     16.44 o
   0   4  15       46.40       87.86     20.65 o
   2   4  15     1326.11     1326.62    126.31 o
   4   4  15     1145.61     1184.63    103.74 o
  -9   5  15        9.28       10.61     50.59 o
  -7   5  15        0.63      -13.56     20.05 o
  -5   5  15        1.56       -9.96     14.92 o
  -3   5  15      300.50      322.20     48.23 o
  -1   5  15     3913.78     3548.71    623.43 o
   1   5  15      193.25      193.75     36.23 o
   3   5  15       58.36       63.54     22.47 o
  -6   6  15      761.56      723.16     53.97 o
  -4   6  15       16.98       32.66     21.88 o
  -2   6  15        7.83       -1.28     21.39 o
   0   6  15       35.26       49.53     23.60 o
 -10   0  16     1395.17     1415.45    115.70 o
  -8   0  16     3154.28     2960.06    347.73 o
  -6   0  16      782.82      890.16     90.26 o
  -4   0  16      763.51      721.30     52.32 o
  -2   0  16     2605.16     2490.19    182.64 o
   0   0  16      145.39      190.13     52.36 o
   2   0  16     1104.31     1106.77     75.56 o
   4   0  16     1628.54     1825.44    123.33 o
 -11   1  16       70.59      133.69     36.10 o
  -9   1  16       70.46       89.55     16.69 o
  -7   1  16     1173.59     1231.91    126.88 o
  -5   1  16      166.28      211.70     35.68 o
  -3   1  16       54.70       73.15     14.13 o
  -1   1  16     2650.69     2614.77    629.73 o
   1   1  16        7.16       31.34     15.79 o
   3   1  16      269.52      284.35     43.68 o
   5   1  16      636.63      597.24     28.01 o
 -10   2  16      376.19      356.99     28.26 o
  -8   2  16       38.58       56.66     24.59 o
  -6   2  16     2322.32     2398.01     94.59 o
  -4   2  16      802.29      968.21     56.80 o
  -2   2  16       35.61       60.35     15.73 o
   0   2  16      860.82      931.87     67.18 o
   2   2  16     1467.72     1819.40    127.83 o
   4   2  16      416.34      408.90     28.19 o
  -9   3  16       18.61       44.55     36.27 o
  -7   3  16      259.34      297.48     26.24 o
  -5   3  16       36.42       56.69     17.23 o
  -3   3  16      156.94      156.75     19.87 o
  -1   3  16      536.34      535.40     42.35 o
   1   3  16     1130.23     1177.72     64.98 o
   3   3  16      567.60      456.05     46.68 o
  -8   4  16       11.29       11.67     19.93 o
  -6   4  16       90.19      107.01     15.72 o
  -4   4  16       87.55      109.22     17.66 o
  -2   4  16      659.47      588.89     84.89 o
   0   4  16     1944.09     2183.25    227.03 o
   2   4  16     1666.66     1533.09    191.53 o
  -5   5  16      671.99      634.88     76.69 o
  -3   5  16       28.74       53.24     27.05 o
  -1   5  16       77.98       61.40     31.79 o
  -9   1  17     1075.91     1127.83    185.95 o
  -7   1  17      497.71      494.55     28.36 o
  -5   1  17     2361.72     2199.12    209.24 o
  -3   1  17     2540.41     2549.88    519.33 o
  -1   1  17      195.28      228.50     27.95 o
   1   1  17       16.74       35.47     24.82 o
   3   1  17        4.10       24.98     24.25 o
  -8   2  17       20.27       -7.24     18.56 o
  -6   2  17     1494.08     1376.09    397.40 o
  -4   2  17       54.72       29.18     17.24 o
  -2   2  17      436.84      449.11     49.10 o
   0   2  17       71.77       50.94     27.66 o
   2   2  17      123.42      135.93     21.52 o
  -7   3  17      773.57      788.20     64.10 o
  -5   3  17      141.78      153.78     35.24 o
  -3   3  17       34.67        7.23     21.96 o
  -1   3  17      634.88      647.26     43.54 o
   1   3  17     2109.28     2287.00    154.93 o
  -6   4  17      541.91      481.02     49.84 o
  -4   4  17        5.18       16.11     18.94 o
  -2   4  17        7.96        8.28     23.41 o
  -6   0  18     1063.41     1070.40    181.87 o
  -4   0  18     3977.58     5664.69    249.94 o
  -2   0  18     1258.93     1378.21     69.28 o
   0   0  18        4.95      196.53    271.79 o
  -5   1  18       71.55       91.15     18.51 o
  -3   1  18       78.13       86.80     22.41 o
  -1   1  18      101.09      144.22     56.24 o
  -4   2  18      113.06       99.14     24.28 o
  -2   2  18      588.41      684.86     49.25 o
 
